# Supplementary material for: Quality indicators for community care for older people: A systematic review
Source: PLoS One. 2018 Jan 9;13(1):e0190298. doi: 10.1371/journal.pone.0190298 (PMC5760020; doi:10.1371/journal.pone.0190298)
Supplement: S2 Appendix — (XLSX) [file pone.0190298.s002.xlsx]

## Sheet: TOTAAL
QI no.	Author, year	Community care Setting	Domain	Subdomain Clinical Issues	Condition	Description	Numerator	Denominator	Exclusion criteria of the QI	Performance standard	Type: • Process (P) • Outcome (O) • Structure (S)	Original source	Also applied by: Author, year (ID):
1	Venables, 2006	Home care	Structure of care		Dementia	The proportion of home care services where risk assessment for user is conducted	Home care services where risk assessment for user is conducted	N/A: on organizational level	No	No	S
2	Venables, 2006	Home care	Structure of care		Dementia	The proportion of home care services where health and safety for staff is assessed	Home care services where health and safety for staff is assessed	N/A: on organizational level	No	No	S
3	Venables, 2006	Home care	Structure of care		Dementia	The proportion of home care services where users abilities and needs are assessed	Home care services where users abilities and needs are assessed	N/A: on organizational level	No	No	S
4	Venables, 2006	Home care	Structure of care		Dementia	The proportion of home care services where planned reviews are undertaken	Home care services where planned reviews are undertaken	N/A: on organizational level	No	No	S
5	Venables, 2006	Home care	Structure of care		Dementia	The proportion of home care services where briefing documents are kept in user’s home	Home care services where briefing documents are kept in user’s home	N/A: on organizational level	No	No	S
6	Venables, 2006	Home care	Structure of care		Dementia	The proportion of home care services that operate within Care Programme Approach policies	Home care services that operate within Care Programme Approach policies	N/A: on organizational level	No	No	S
7	Venables, 2006	Home care	Structure of care		Dementia	The proportion of home care services where a review was undertaken at least every two months	Home care services where a review was undertaken at least every two months	N/A: on organizational level	No	No	S
8	Venables, 2006	Home care	Structure of care		Dementia	The proportion of home care services where the care coordinator is given a written report of review	Home care services where the care coordinator is given a written report of review	N/A: on organizational level	No	No	S
9	Venables, 2006	Home care	Structure of care		Dementia	The proportion of home care services where a 24-hour service is provided if necessary	Home care services where a 24-hour service is provided if necessary	N/A: on organizational level	No	No	S
10	Venables, 2006	Home care	Structure of care		Dementia	The proportion of home care services where a live-in service is provided if necessary	Home care services where a live-in service is provided if necessary	N/A: on organizational level	No	No	S
11	Venables, 2006	Home care	Structure of care		Dementia	The proportion of home care service where day and night care is available, seven days a week	Home care service where day and night care is available, seven days a week	N/A: on organizational level	No	No	S
12	Venables, 2006	Home care	Structure of care		Dementia	The proportion of home care services where memory/life story wallets are available	Home care services where memory/life story wallets are available	N/A: on organizational level	No	No	S
13	Venables, 2006	Home care	Structure of care		Dementia	The proportion of home care services where is no uniform policy for staff	Home care services where is no uniform policy for staff	N/A: on organizational level	No	No	S
14	Venables, 2006	Home care	Structure of care		Dementia	The proportion of home care services where personal care is provided	Home care services where personal care is provided	N/A: on organizational level	No	No	S
15	Venables, 2006	Home care	Structure of care		Dementia	The proportion of home care services with special attention for language (e.g. translated leaflets)	Home care services with special attention for language (e.g. translated leaflets)	N/A: on organizational level	No	No	S
16	Venables, 2006	Home care	Structure of care		Dementia	The proportion of home care services with special attention for food (e.g., specific dietary requirements)	Home care services with special attention for food (e.g., specific dietary requirements)	N/A: on organizational level	No	No	S
17	Venables, 2006	Home care	Structure of care		Dementia	The proportion of home care services with special attention for religion (e.g. providing services at appropriate times)	Home care services with special attention for religion (e.g. providing services at appropriate times)	N/A: on organizational level	No	No	S
18	Venables, 2006	Home care	Structure of care		Dementia	The proportion of home care services where a minimum hours contract is available	Home care services where a minimum hours contract is available	N/A: on organizational level	No	No	S
19	Venables, 2006	Home care	Structure of care		Dementia	The proportion of home care services where sick pay is available	Home care services where sick pay is available	N/A: on organizational level	No	No	S
20	Venables, 2006	Home care	Structure of care		Dementia	The proportion of home care services where holiday entitlement is available	Home care services where holiday entitlement is available	N/A: on organizational level	No	No	S
21	Venables, 2006	Home care	Structure of care		Dementia	The proportion of home care services where a loyalty reward is available	Home care services where a loyalty reward is available	N/A: on organizational level	No	No	S
22	Venables, 2006	Home care	Structure of care		Dementia	The proportion of home care services with frequent contact between hands on staff and supervisors	Home care services with frequent contact between hands on staff and supervisors	N/A: on organizational level	No	No	S
23	Venables, 2006	Home care	Structure of care		Dementia	The proportion of home care services that share with other services: accommodation	Home care services share with other services: accommodation	N/A: on organizational level	No	No	S
24	Venables, 2006	Home care	Structure of care		Dementia	The proportion of home care services that share with other services: management	Home care services share with other services: management	N/A: on organizational level	No	No	S
25	Venables, 2006	Home care	Structure of care		Dementia	The proportion of home care services that have a single telephone number	Home care services that have a single telephone number	N/A: on organizational level	No	No	S
26	Venables, 2006	Home care	Structure of care		Dementia	The proportion of home care services that have a single point of referral	Home care services that have a single point of referral	N/A: on organizational level	No	No	S
27	Venables, 2006	Home care	Structure of care		Dementia	The proportion of home care services that have shared assessment forms	Home care services that have shared assessment forms	N/A: on organizational level	No	No	S
28	Venables, 2006	Home care	Structure of care		Dementia	The proportion of home care services that have shared care plan forms	Home care services that have shared care plan forms	N/A: on organizational level	No	No	S
29	Venables, 2006	Home care	Structure of care		Dementia	The proportion of home care services that have a shared client record databases system	Home care services that have a shared client record databases system	N/A: on organizational level	No	No	S
30	Venables, 2006	Home care	Structure of care		Dementia	The proportion of home care services that have a shared case files/filing system	Home care services that have a shared shared case files/filing system	N/A: on organizational level	No	No	S
31	Venables, 2006	Home care	Structure of care		Dementia	The proportion of home care services where new staff receive an induction	Home care services where new staff receive an induction	N/A: on organizational level	No	No	S
32	Venables, 2006	Home care	Structure of care		Dementia	The proportion of home care services that provide training for staff qualifications	Home care services that provide training for staff qualifications	N/A: on organizational level	No	No	S
33	Venables, 2006	Home care	Structure of care		Dementia	The proportion of home care services that provide dementia-specific training for staff	Home care services that provide dementia-specific training for staff	N/A: on organizational level	No	No	S
34	Venables, 2006	Home care	Structure of care		Dementia	The proportion of home care services with supervisor contact weekly or more often	Home care services with supervisor contact weekly or more often	N/A: on organizational level	No	No	S
35	Venables, 2006	Home care	Structure of care		Dementia	The proportion of home care services where more than 60% of the staff have formal qualifications	Home care services where more than 60% of the staff have formal qualifications	N/A: on organizational level	No	No	S
36	Venables, 2006	Home care	Structure of care		Dementia	The proportion of home care services with formal arrangements for providing support to friends/relatives	Home care services with formal arrangements for providing support to friends/relatives	N/A: on organizational level	No	No	S
37	Venables, 2006	Home care	Structure of care		Dementia	The proportion of home care services where induction includes a component on caring for people with dementia	Home care services where induction includes a component on caring for people with dementia	N/A: on organizational level	No	No	S
38	Venables, 2006	Home care	Structure of care		Dementia	The proportion of home care services where more than 50% of hands on staff have specific training for caring for people with dementia	Home care services where more than 50% of hands on staff have specific training for caring for people with dementia	N/A: on organizational level	No	No	S
39	Venables, 2006	Home care	Structure of care		Dementia	The proportion of home care services where more than 60% of staff have formal qualifications	Home care services where more than 60% of staff have formal qualifications	N/A: on organizational level	No	No	S
40	Venables, 2006	Home care	Structure of care		Dementia	The proportion of home care services where local authority assists with training	Home care services where local authority assists with training	N/A: on organizational level	No	No	S
41	Venables, 2006	Home care	Structure of care		Dementia	The proportion of home care services with space on form for client need	Home care services with space on form for client need	N/A: on organizational level	No	No	S
42	Venables, 2006	Home care	Structure of care		Dementia	The proportion of home care services with space on form for client preferences	Home care services with space on form for client preferences	N/A: on organizational level	No	No	S
43	Venables, 2006	Home care	Structure of care		Dementia	The proportion of home care services with space on form for history	Home care services with space on form for history	N/A: on organizational level	No	No	S
44	Venables, 2006	Home care	Structure of care		Dementia	The proportion of home care services with space on form for profile of client's ability in ADL	Home care services with space on form for profile of client's ability in ADL	N/A: on organizational level	No	No	S
45	Venables, 2006	Home care	Structure of care		Dementia	The proportion of home care services with space on form for goals	Home care services with space on form for goals	N/A: on organizational level	No	No	S
46	Venables, 2006	Home care	Structure of care		Dementia	The proportion of home care services with space on form for changes to watch for	Home care services with space on form for changes to watch for	N/A: on organizational level	No	No	S
47	Venables, 2006	Home care	Structure of care		Dementia	The proportion of home care services with space on form for changes in user/carer circumstances	Home care services with space on form for changes in user/carer circumstances	N/A: on organizational level	No	No	S
48	Venables, 2006	Home care	Structure of care		Dementia	The proportion of home care services with space on form for time log	Home care services with space on form for time log	N/A: on organizational level	No	No	S
49	Venables, 2006	Home care	Structure of care		Dementia	The proportion of home care services with space on form for staff names	Home care services with space on form for staff names	N/A: on organizational level	No	No	S
50	Venables, 2006	Home care	Structure of care		Dementia	The proportion of home care services with space on form for tasks undertaken	Home care services with space on form for tasks undertaken	N/A: on organizational level	No	No	S
51	Venables, 2006	Home care	Structure of care		Dementia	The proportion of home care services with space on form for observations	Home care services with space on form for observations	N/A: on organizational level	No	No	S
52	Venables, 2006	Home care	Structure of care		Dementia	The proportion of home care services with space on form for messages to other workers	Home care services with space on form for messages to other workers	N/A: on organizational level	No	No	S
1	Kogan, 2010	Home care	Continuity and coordination of care			Nurse communicated with physician about changes in clinical setting	Number of nurse contacts with physician	Number of changes in clinical setting	No	0.53	P
2	Kogan, 2010	Home care	Continuity and coordination of care			Nurse communicated with physician when member experienced adverse effects to medications	Nurse contacted physician when a patient had afverse effects from medications that contribute to falls	Number of new enrollees >45 days, who have adverse effects from their medications	No	0.49	P
3	Kogan, 2010	Home care	Continuity and coordination of care			Nurse communicated with physician when HbA1c > 9	Nurse contacted the physician to discuss HbA1c results > 9	Number of occurrences when the HbA1c result > 9	No	0.54	P
1	Fahey, 2003	Primary care	Clinical issues	Screening and prevention		All patients aged >65 years should be offered influenza vaccination	Patients who were offered an influenza vaccination	Patients aged >65 years	No	No	P
2	Fahey, 2003	Primary care	Clinical issues	Medication	Coronary artery disease	All patients with diagnosed coronary artery disease should be prescribed aspirin 75-150 mg/day unless contraindicated	Patients with a prescription of aspirin 75-150 mg/day unless contraindicated	Patients aged >65 years with diagnosed coronary artery disease	Contraindicated	No	P
3	Fahey, 2003	Primary care	Clinical issues	Follow-up / monitoring and examinations	Coronary artery disease	All patients with diagnosed coronary artery disease should have blood pressure recorded at least every two years	Patients in which blood pressure was recorded at least every two years	Patients aged >65 years diagnosed coronary artery disease	No	No	P
4	Fahey, 2003	Primary care	Clinical issues	Medication	Coronary artery disease	All patients with diagnosed coronary artery disease, if had a previous myocardial infarction, be prescribed a β blocker indefinitely unless contraindicated	Patients prescribed a β blocker indefinitely unless contraindicated	Patients aged >65 years with diagnosed coronary artery disease, if had a previous myocardial infarction	Contraindicated	No	P
5	Fahey, 2003	Primary care	Clinical issues	Follow-up / monitoring and examinations	Hypertension	All patients with diagnosed hypertension and who have been prescribed antihypertensive medication should have blood pressure recorded at least every year	Patients in which blood pressure was recorded at least every year	Patients aged >65 years with diagnosed hypertension and who have been prescribed antihypertensive medication	No	No	P
6	Fahey, 2003	Primary care	Clinical issues	Clinical events and targets	Hypertension	All patients with diagnosed hypertension and who have been prescribed antihypertensive medication should have blood pressure controlled below 150/90 mm Hg	Patients in which blood pressure was controlled below 150/90 mm Hg	Patients aged >65 years with diagnosed hypertension and who have been prescribed antihypertensive medication	No	No	O
7	Fahey, 2003	Primary care	Clinical issues	Follow-up / monitoring and examinations	Diabetes	All patients with diagnosed diabetes should have HbA1c concentrations recorded at least every year	Patients in which HbA1c concentrations were recorded at least every year	Patients aged >65 years with diagnosed diabetes	No	No	P
8	Fahey, 2003	Primary care	Clinical issues	Follow-up / monitoring and examinations	Diabetes	All patients with diagnosed diabetes should have blood pressure recorded at least every year	Patients in which blood pressure recorded at least every year	Patients aged >65 years with diagnosed diabetes	No	No	P
9	Fahey, 2003	Primary care	Clinical issues	Clinical events and targets	Diabetes	All patients with diagnosed diabetes should have blood pressure controlled below 140/80 mm Hg	Patients in which blood pressure was controlled below 140/80 mm Hg	Patients aged >65 years with diagnosed diabetes	No	No	O
10	Fahey, 2003	Primary care	Clinical issues	Screening and prevention	Diabetes	All patients with diagnosed diabetes should be offered influenza vaccination every year	Patients offered an influenza vaccination every year	Patients aged >65 years with diagnosed diabetes	No	No	P
11	Fahey, 2003	Primary care	Clinical issues	Screening and prevention	Diabetes	All patients with diagnosed diabetes should have been offered pneumococcal vaccination	Patients offered a pneumococcal vaccination	Patients aged >65 years with diagnosed diabetes	No	No	P
12	Fahey, 2003	Primary care	Clinical issues	Screening and prevention	Depression	All women aged > 50 years who have been prescribed antidepressants should be screened for hypothyroidism within the past three years	Patients screened for hypothyroidism within the past three years	Women aged > 65 years who have been prescribed antidepressants	No	No	P
13	Fahey, 2003	Primary care	Clinical issues	Medication		No patient should be prescribed thioridazine unless he or she is already receiving it, in which case it should be given in reducing dose till stopped	* Patients prescribed a new thioridazine * Patients who are already receiving thioridazine and for which the dose is not being reduced till stopped	Patients aged >65 years	No	Zero	P
14	Fahey, 2003	Primary care	Clinical issues	Medication		Prescribing of neuroleptics should be according to US guidelines including an appropriate morbidity Read code in the notes or clinical reason for starting the treatment (prescribing refers to drugs used in psychoses and related disorders, British National Formulary, section 4.2)	Patients prescribed neuroleptics according to US guidelines including an appropriate morbidity Read code in the notes or clinical reason for starting the treatment (prescribing refers to drugs used in psychoses and related disorders, British National Formulary, section 4.2)	Patients aged >65 years prescribed neuroleptics	No	No	P
15	Fahey, 2003	Primary care	Clinical issues	Medication		Prescribing of laxatives should be appropriate (that is, if constipation has been diagnosed or if the patient has been prescribed a drug with constipation as a side effect)	Patients with an appropriate prescription of laxatives (that is, if constipation has been diagnosed or if the patient has been prescribed a drug with constipation as a side effect)	Patients aged >65 years prescribed laxatives	No	No	P
1	Vickrey, 2006	Other	Functional performance		Dementia	Assessment of activities of daily living	Patients with an ADL assessment	Patients with dementia aged 65 or older	No	No	P		Chodosh, 2012
2	Vickrey, 2006	Other	Cognition/ Mental health		Dementia	Assessment of cognitive status (MMSE or other formal test)	Patients with an cognitive status assessment	Patients with dementia aged 65 or older	No	No	P		Chodosh, 2012
3	Vickrey, 2006	Other	Clinical issues	Follow-up / monitoring and examinations	Dementia	Assessment of medical conditions including sleeplessness	Patients assessed for medical conditions including sleeplessness	Patients with dementia aged 65 or older	No	No	P		Chodosh, 2012
4	Vickrey, 2006	Other	Cognition/ Mental health		Dementia	Assessment of behavioural problems or depression	Patients assessed for behavioural problems or depression	Patients with dementia aged 65 or older	No	No	P		Chodosh, 2012
5	Vickrey, 2006	Other	Psycho-social aspects		Dementia	Assessment of primary caregiver and adequacy of support systems	Patients assessed for [availability of] a primary caregiver and adequacy of support systems	Patients with dementia aged 65 or older	No	No	P		Chodosh, 2012
6	Vickrey, 2006	Other	Cognition/ Mental health		Dementia	Assessment of decision-making capacity	Patients for which their decision-making capacity was assessed	Patients with dementia aged 65 or older	Patients with a durable power of attorney for health care, a legal guardian, or severe dementia before enrollment	No	P		Chodosh, 2012
7	Vickrey, 2006	Other	Cognition/ Mental health		Dementia	Assessment of need for surrogate	Patients assessed for the need for surrogate	Patients with dementia aged 65 or older	Patients with a durable power of attorney for health care documented before or after enrollment, with a legal guardian before enrollment, or with a Blessed-Roth Dementia Rating Scale Score >3 at baseline	No	P		Chodosh, 2012
8	Vickrey, 2006	Other	Psycho-social aspects		Dementia	Assessment of patient and family culture and decision-making process	Patients with an assessment on patient and family culture and the decision-making process	Patients with dementia aged 65 or older	No	No	P		Chodosh, 2012
9	Vickrey, 2006	Other	Continuity and coordination of care		Dementia	A care plan developed	Patients for which a care plan was developed	Patients with dementia aged 65 or older	No	No	P		Chodosh, 2012
10	Vickrey, 2006	Other	• Continuity and coordination of care • Psycho-social aspects		Dementia	Caregiver involved in care plan development	Patients for which a care plan was developed with involvement of the caregiver	Patients with dementia aged 65 or older	No	No	P		Chodosh, 2012
11	Vickrey, 2006	Other	Psycho-social aspects		Dementia	Caregiver advised to implement predictable routine of daily activities	Patients whose caregiver was advised to implement a predictable routine of daily activities	Patients with dementia aged 65 or older	No	No	P		Chodosh, 2012
12	Vickrey, 2006	Other	• Cognition/ Mental health • Psycho-social aspects		Dementia	Caregiver input obtained about whether behavior symptom is perceived as a problem	Patients for which caregiver input was obtained about whether behavior symptom is perceived as a problem	Patients with dementia aged 65 or older for whom a behaviour symptom was documented in the medical record before enrollment	No	No	P		Chodosh, 2012
13	Vickrey, 2006	Other	Psycho-social aspects		Dementia	Two or more nonpharmacologic approaches for behavior problems recommended to caregiver	Patients whose caregiver was recommended two or more nonpharmacologic approaches for behavioural problems	Patients with dementia aged 65 or older for whom the caregiver reported a behaviour problem (at 12 or 18 months after study enrollment)	No	No	P		Chodosh, 2012
14	Vickrey, 2006	Other	• Cognition/ Mental health • Clinical issues	Follow-up / monitoring and examinations	Dementia	Monitoring for outcome and side effects documented, if patient is taking behavior medication	Patients for which monitoring for outcome and side effects was documented	Patients with dementia aged 65 or older for whom a medication in the medical record as having been prescribed for a behaviour problem after enrollment	No	No	P		Chodosh, 2012
15	Vickrey, 2006	Other	• Cognition/ Mental health • Psycho-social aspects		Dementia	Caregiver understands behavior or depression medication’s benefits, side effects, and indications well	Patients whose caregiver understands behavior or depression medication’s benefits, side effects, and indications well	Patients with dementia aged 65 or older whose caregiver reported that the patient was taking a medication for either a behaviour problem or depression (at 18 months after enrollment)	No	No	P		Chodosh, 2012
16	Vickrey, 2006	Other	Psycho-social aspects		Dementia	Caregiver support group, dementia-related financial planning referral, and respite care discussed or recommended	Patients with whose caregiver a caregiver support group, dementia-related financial planning referral, and respite care was recommended or discussed	Patients with dementia aged 65 or older	No	No	P		Chodosh, 2012
17	Vickrey, 2006	Other	Psycho-social aspects		Dementia	Alzheimer’s Association, Caregiver Resource Center, Meals on Wheels, or health plan social services department discussed or recommended	Patients with whom (or with whose caregiver) the Alzheimer’s Association, Caregiver Resource Center, Meals on Wheels, or health plan social services department were discussed or recommended	Patients with dementia aged 65 or older	No	No	P		Chodosh, 2012
18	Vickrey, 2006	Other	End of life care		Dementia	Advance directive discussed or completed and documented	Patients with whom (or with whose caregiver) advance directives were discussed or completed and documented	Patients with dementia aged 65 or older	No	No	P		Chodosh, 2012
19	Vickrey, 2006	Other	Cognition/ Mental health		Dementia	Need to identify decision-making surrogates or to assess decision-making capacity documented	Patients for which the need to identify decision-making surrogates or to assess decision-making capacity was documented	Patients with dementia aged 65 or older	Patients who had a documentation of a durable power of attorney for health care in the pre-enrollment period	No	P		Chodosh, 2012
20	Vickrey, 2006	Other	Cognition/ Mental health		Dementia	Safe Return Program (for wandering) discussed or recommended	Patients with whom (or with whose caregiver) the Safe Return Program (for wandering) was discussed or recommended	Patients with dementia aged 65 or older	No	No	P		Chodosh, 2012
21	Vickrey, 2006	Other	Cognition/ Mental health		Dementia	Monitoring for abuse documented	Patients for which monitoring for abuse was documented	Patients with dementia aged 65 or older	No	No	P		Chodosh, 2012
22	Vickrey, 2006	Other	Cognition/ Mental health		Dementia	Driving status reported to county health department or nondriving status documented	Patients for which driving status reported to county health department or nondriving status was documented	Patients with dementia aged 65 or older	No	No	P		Chodosh, 2012
1	Kim, 2011	Other	Service utilization		Diabetes	Admissions with a principal diagnosis of bacterial pneumonia per 100,000 population	Discharges for patients with a principal ICD diagnosis code for bacterial pneumonia	Population of 65 years or older with diabetes in the metropolitan area or county of the patient residence, not the metropolitan area or county of the hospital where the discharge occurred	Sickle cell or hemoglobin-S admissions, other indications of immunocompromised state admissions, obstetric admissions, and transfers from other institutions.	No	O	AHRQ	Lemus, 2010
2	Kim, 2011	Other	Service utilization		Diabetes	Admissions with a principal diagnosis of dehydration per 100,000 population	Discharges for patients with either a principal ICD diagnosis code for dehydration; or any secondary ICD diagnosis codes for dehydration and a principal ICD diagnosis code for hyperosmolality and/or hypernatremia, gastroenteritis, or acute kidney injury	Population of 65 years or older with diabetes in the metropolitan area or county of the patient residence, not the metropolitan area or county of the hospital where the discharge occurred	Obstetric admissions and transfers from other institutions.	No	O	AHRQ
3	Kim, 2011	Other	Service utilization		Diabetes	Admissions with a principal diagnosis of urinary tract infection per 100,000 population	Discharges for patients with a principal ICD diagnosis code for urinary tract infection	Population of 65 years or older with diabetes in the metropolitan area or county of the patient residence, not the metropolitan area or county of the hospital where the discharge occurred	Kidney or urinary tract disorder admissions, other indications of immunocompromised state admissions, obstetric admissions, and transfers from other institutions.	No	O	AHRQ
4	Kim, 2011	Other	Service utilization		Diabetes	Admissions with a principal diagnosis of chronic obstructive pulmonary disease (COPD) or asthma per 100,000 population	Discharges for patients with either a principal ICD diagnosis code for COPD (excluding acute bronchitis); or a principal ICD diagnosis code for asthma; or a principal ICD diagnosis code for acute bronchitis and any secondary ICD diagnosis codes for COPD (excluding acute bronchitis)	Population of 65 years or older with diabetes in the metropolitan area or county of the patient residence, not the metropolitan area or county of the hospital where the discharge occurred	Obstetric admissions and transfers from other institutions	No	O	AHRQ
5	Kim, 2011	Other	Service utilization		Diabetes	Admissions with a principal diagnosis of heart failure per 100,000 population	Discharges for patients with a principal ICD diagnosis code for heart failure.	Population of 65 years or older with diabetes in the metropolitan area or county of the patient residence, not the metropolitan area or county of the hospital where the discharge occurred	Cardiac procedure admissions, obstetric admissions, and transfers from other institutions.	No	O	AHRQ
6	Kim, 2011	Other	Service utilization		Diabetes	Admissions with a principal diagnosis of hypertension per 100,000 population	Discharges for patients with a principal ICD diagnosis code for hypertension	Population of 65 years or older with diabetes in the metropolitan area or county of the patient residence, not the metropolitan area or county of the hospital where the discharge occurred	Kidney disease combined with dialysis access procedure admissions, cardiac procedure admissions, obstetric admissions, and transfers from other institutions	No	O	AHRQ
7	Kim, 2011	Other	Service utilization		Diabetes	Admissions for a principal diagnosis of diabetes with short-term complications (ketoacidosis, hyperosmolarity, or coma) per 100,000 population	Discharges for patients with a principal ICD diagnosis code for diabetes short-term complications (ketoacidosis, hyperosmolarity, or coma)	Population of 65 years or older with diabetes in the metropolitan area or county of the patient residence, not the metropolitan area or county of the hospital where the discharge occurred	Obstetric admissions and transfers from other institutions.	No	O	AHRQ
8	Kim, 2011	Other	Service utilization		Diabetes	Admissions for a principal diagnosis of diabetes without mention of short-term (ketoacidosis, hyperosmolarity, or coma) or long-term (renal, eye, neurological, circulatory, or other unspecified) complications per 100,000 population	Discharges for patients with a principal ICD diagnosis code for uncontrolled diabetes without mention of a short-term or long-term complication.	Population of 65 years or older with diabetes in the metropolitan area or county of the patient residence, not the metropolitan area or county of the hospital where the discharge occurred	Obstetric admissions and transfers from other institutions	No	O	AHRQ
1	Jones, 2007	Home care	Patients perceptions and interaction			Overall how satisfied are you with the help from Social Services that you receive in your own home?	The percentage of service users who were extremely or very satisfied	Home care service users aged 65 and over	No	No	P
2	Jones, 2007	Home care	Patients perceptions and interaction			Does anyone contact you from Social Services to check that you are satisfied with the home care you receive?	The percentage of service users that reported they were contacted by Social Services to check if they were satisfied with the home care they received	Home care service users aged 65 and over	No	No	P
1	Lund, 2013	Primary care	Clinical issues	Medication		The number of older adults using medications to avoid as defined by Zhan criteria	Patients who used medications to avoid as defined by Zhan criteria	Older adult veterans ≥ 65 years receiving outpatient primary care services and medication	Persons admitted to a nursing home in the time period (i.e. fiscal year)	No	O
2	Lund, 2013	Primary care	Clinical issues	Medication		The number of older adults using medications to avoid as defined by Fick criteria	Patients who used medications to avoid as defined by Fick criteria	Older adult veterans ≥ 65 years receiving outpatient primary care services and medication	Persons admitted to a nursing home in the time period (i.e. fiscal year)	No	O
3	Lund, 2013	Primary care	Clinical issues	Medication		The number of veterans who concurrently used more than one medication from a modified Veterans Affairs drug class* during follow-up (year 2007)	Veterans who concurrently used more than one medication from a modified Veterans Affairs drug class* during follow up (year 2007)	Older adult veterans ≥ 65 years receiving outpatient primary care services and medication	Nursing home admission	No	P
4	Lund, 2013	Primary care	Clinical issues	Medication		The number of veterans who concurrently used 2 medications with the potential to produce clinically significant drug-drug interactions, according to a leading reference	Veterans who concurrently used 2 medications with the potential to produce clinically significant drug-drug interactions, according to a leading reference	Older adult veterans ≥ 65 years receiving outpatient primary care services and medication	Nursing home admission	No	O
1	Perry, 2010	Primary care	Cognition/ Mental health		Dementia	IF signs of dementia are noticed, THEN the general practitioner should start cognitive diagnostic workup within 3 months	the general practitioner should start cognitive diagnostic workup within 3 months	signs of dementia are noticed	No	No	P	DCGP
2	Perry, 2010	Primary care	Cognition/ Mental health		Dementia	IF cognitive diagnostic workup has been started, THEN a ‘‘history from other sources’’ should be obtained	Patients for which a ‘‘history from other sources’’ was obtained	Patients for which cognitive diagnostic workup has been started	No	No	P	DCGP
3	Perry, 2010	Primary care	Clinical issues	Follow-up / monitoring and examinations	Dementia	IF cognitive diagnostic workup has been started, THEN general physical examination should be conducted	Patients for which a general physical examination was conducted	Patients for which cognitive diagnostic workup has been started	No	No	P	DCGP
4	Perry, 2010	Primary care	Cognition/ Mental health		Dementia	IF cognitive diagnostic workup has been started, THEN neurological examination should be conducted	Patients for which neurological examination was conducted	Patients for which cognitive diagnostic workup has been started	No	No	P	DCGP ACOVE QIs
5	Perry, 2010	Primary care	Clinical issues	Follow-up / monitoring and examinations	Dementia	IF cognitive diagnostic workup has been started, THEN a blood test (at least erythrocyte sedimentation rate, hemoglobin, mean corpuscular volume, creatinine, thyroidstimulating hormone, glucose) should be conducted	Patients for which a blood test (at least erythrocyte sedimentation rate, hemoglobin, mean corpuscular volume, creatinine, thyroidstimulating hormone, glucose) was conducted	Patients for which cognitive diagnostic workup has been started	No	No	P	DCGP ACOVE QIs
6	Perry, 2010	Primary care	Cognition/ Mental health		Dementia	IF cognitive diagnostic workup has been started, THEN a cognitive screening test should be conducted	Patients for which a cognitive screening test was conducted	Patients for which cognitive diagnostic workup has been started	No	No	P	DCGP ACOVE QIs
7	Perry, 2010	Primary care	Cognition/ Mental health		Dementia	IF cognitive diagnostic workup has been started, THEN a mood screening test should be conducted	Patients for which a mood screening test was conducted	Patients for which cognitive diagnostic workup has been started	No	No	P	DCGP ACOVE QIs
8	Perry, 2010	Primary care	• Functional performance • Psycho-social aspects		Dementia	IF cognitive diagnostic workup has been started, THEN the patient’s physical, emotional and social needs should be assessed	Patients for which their physical, emotional and social needs were assessed	Patients for which cognitive diagnostic workup has been started	No	No	P	QIMC
9	Perry, 2010	Primary care	Psycho-social aspects		Dementia	IF cognitive diagnostic workup has been started, THEN the caregiver’s burden and needs should be assessed	Caregivers for which their burden and needs were assessed	Caregivers of patients for which cognitive diagnostic workup has been started	No	No	P	DCGP
10	Perry, 2010	Primary care	Cognition/ Mental health		Dementia	IF a dementia diagnosis has been made, THEN it should meet the DSM-IV criteria. 1. Memory disorder, 2. Other cognitive function disorder, 3. Negative influence on daily functioning, 4. Absence of a delirium	Patients for which the diagnosis of dementia met the DSM-IV criteria. 1. Memory disorder, 2. Other cognitive function disorder, 3. Negative influence on daily functioning, 4. Absence of a delirium	Patients for which a dementia diagnosis has been made	No	No	P	DCGP
11	Perry, 2010	Primary care	• Cognition/ Mental health • Patient perceptions and interaction		Dementia	IF a diagnosis has been made after cognitive diagnostic workup, THEN the general practitioner should disclose the diagnosis to patient and caregiver	Patients for which the general practitioner disclosed the diagnosis to them and their caregiver	Patients for which a diagnosis has been made after cognitive diagnostic workup	No	No	P	DCGP QIMC
12	Perry, 2010	Primary care	Cognition/ Mental health		Dementia	IF a patient meets one of the following criteria, THEN the general practitioner should refer the patient to a multidisciplinary memory clinic. 1. Uncertainty about the diagnosis, 2. Dementia diagnosis was made, and patients showed the following characteristics. a. The course of the dementia was stepwise or rapidly progressive. b. Characteristics that suggest rare types of dementia, like focal of …	Patients refered to a multidisciplinary memory clinic by their general practitioner	Patient meeting one of the following criteria: 1. Uncertainty about the diagnosis, 2. Dementia diagnosis was made, and patients showed the following characteristics. a. The course of the dementia was stepwise or rapidly progressive. b. Characteristics that suggest rare types of dementia, like focal of frontal features or visual hallucinations in early stages of the dementia. c. Symptoms or result…	No	No	P	DCGP
13	Perry, 2010	Primary care	Cognition/ Mental health		Dementia	IF a dementia diagnosis has been made, THEN the general practitioner should formally bring the cognitive evaluation to a close, reviewing the following items. 1. Explicit disclosure of the diagnosis, 2. Information about the prognosis, 3. Offering leaflets, written information on dementia, 4. Suggestions on home care, 5. Information on possibilities of cholinesterase inhibitor treatment in dement…	Patients whose general practitioner did formally bring the cognitive evaluation to a close, reviewing the mentioned items	Patients for which a dementia diagnosis has been made	No	No	P	QIMC ACOVE QIs
14	Perry, 2010	Primary care	Continuity and coordination of care		Dementia	IF a dementia diagnosis has been made, THEN an individualized care plan for the patient should be formulated	Patients for which an individualized care plan was formulated	Patients for which a dementia diagnosis has been made	No	No	P	O’Connor et al.
15	Perry, 2010	Primary care	• Continuity and coordination of care • Psycho-social aspects		Dementia	IF a dementia diagnosis has been made, THEN an individualized care plan for the caregiver should be formulated	Caregivers for which an individualized care plan was formulated	Caregivers of patients for which a dementia diagnosis has been made	No	No	P	Brodaty et al., Spijker et al.
16	Perry, 2010	Primary care	Continuity and coordination of care		Dementia	IF a dementia diagnosis has been made, THEN the care plan should be evaluated and if necessary updated every 3 months	Patients for which the care plan was evaluated and updated if necessary every 3 months	Patients for which a dementia diagnosis has been made	No	No	P	NCA
17	Perry, 2010	Primary care	• Cognition/ mental health • Structure of care		Dementia	Cognitive diagnostic examination consists of at least two face-to-face consultations	N/A: on practice level	N/A: on practice level	No	No	S	DCGP
18	Perry, 2010	Primary care	• Continuity and coordination of care • Structure of care		Dementia	The general practitioner is the first contact point or will delegate this task to the practice nurse	N/A: on practice level	N/A: on practice level	No	No	S	NCA
19	Perry, 2010	Primary care	• Structure of care • Psycho-social aspects		Dementia	A guidebook, listing all social services for dementia patients and their caregivers, is available in the family practice	N/A: on practice level	N/A: on practice level	No	No	S	NCA
20	Perry, 2010	Primary care	Structure of care		Dementia	General practitioners and practice nurses use the same medical record	N/A: on practice level	N/A: on practice level	No	No	S	NCA
21	Perry, 2010	Primary care	Continuity and coordination of care		Dementia	Continuity of care (complied with the indicators #16, 19 and 20)	Patients for which the care plan was evaluated and updated (if necessary) every 3 months, and for which a guidebook is available in the family practice where general practitioners and practice nurses use the same medical record	Total sample of dementia patients	No	No	P	NCA
22	Perry, 2010	Primary care	Service utilization		Dementia	Number of emergency consultations in dementia patients	Number of dementia patients with an emergency consultation (in the time period)	Total sample of dementia patients	No	No	O	NCA
23	Perry, 2010	Primary care	Patients perceptions and interaction		Dementia	Satisfaction of the patient and the informal caregiver was assessed, using a validated questionnaire	Number of dyads of dementia patients and their informal caregiver assessed with a validated satisfaction instrument	Total sample of patient-caregiver dyads	No	No	P	NCA QIMC
1	Shah, 2011	Primary care	Clinical issues	Medication	Coronary heart disease	The percentage of patients with coronary heart disease with a record in the previous 15 months that aspirin, an alternative anti-platelet therapy, or an anti-coagulant is being taken (unless a contraindication or side-effects are recorded)	Patients with coronary heart disease with a record in the previous 15 months that aspirin, an alternative anti-platelet therapy, or an anti-coagulant is being taken (unless a contraindication or side-effects are recorded)	Community dwelling people with coronary heart disease aged 65 to 104 who were registered for at least 90 days with their general practitioner	No	No	P	QOF
2	Shah, 2011	Primary care	Clinical issues	Medication	Ischaemic stroke	The percentage of patients with a stroke shown to be non-haemorrhagic, or a history of TIA, who have a record that an anti-platelet agent (aspirin, clopidogrel, dipyridamole or a combination), or an anti-coagulant is being taken (unless a contraindication or side-effects are recorded)	Patients with a stroke shown to be non-haemorrhagic, or a history of TIA, who have a record that an anti-platelet agent (aspirin, clopidogrel, dipyridamole or a combination), or an anti-coagulant is being taken (unless a contraindication or side-effects are recorded)	Community dwelling people with ischaemic stroke aged 65 to 104 who were registered for at least 90 days with their general practitioner	No	No	P	QOF
3	Shah, 2011	Primary care	Clinical issues	Medication	Atrial fibrillation	The percentage of patients with atrial fibrillation who are currently treated with anti-coagulation drug therapy or an anti-platelet therapy	Patients with atrial fibrillation who are currently treated with anti-coagulation drug therapy or an anti-platelet therapy	Community dwelling people with atrial fibrillation aged 65 to 104 who were registered for at least 90 days with their general practitioner	No	No	P	QOF
4	Shah, 2011	Primary care	Clinical issues	Medication	Coronary heart disease	The percentage of patients with coronary heart disease who are currently treated with a beta blocker (unless a contraindication or side-effects are recorded)	Patients with coronary heart disease who are currently treated with a beta blocker (unless a contraindication or side-effects are recorded)	Community dwelling people with coronary heart disease aged 65 to 104 who were registered for at least 90 days with their general practitioner	No	No	P	QOF
5	Shah, 2011	Primary care	Clinical issues	Medication	Heart failure	The percentage of patients with a current diagnosis of heart failure due to LVD who are currently treated with an ACE inhibitor or Angiotensin Receptor Blocker, who are additionally treated with a beta-blocker licensed for heart failure, or recorded as intolerant to or having a contraindication to beta-blockers.	Patients with a current diagnosis of heart failure due to LVD who are currently treated with an ACE inhibitor or Angiotensin Receptor Blocker, who are additionally treated with a beta-blocker licensed for heart failure, or recorded as intolerant to or having a contraindication to beta-blockers	Community dwelling people with heart failure aged 65 to 104 who were registered for at least 90 days with their general practitioner	No	No	P	QOF
6	Shah, 2011	Primary care	Clinical issues	Medication	Myocardial infarction	The percentage of patients with a history of myocardial infarction (diagnosed after 1 April 2003) who are currently treated with an ACE inhibitor or Angiotensin II antagonists.	Patients with a history of myocardial infarction (diagnosed after 1 April 2003) who are currently treated with an ACE inhibitor or Angiotensin II antagonists.	Community dwelling people with myocardial infarction aged 65 to 104 who were registered for at least 90 days with their general practitioner	No	No	P	QOF
7	Shah, 2011	Primary care	Clinical issues	Medication	Heart failure	The percentage of patients with a current diagnosis of heart failure due to Left Ventricular Dysfunction (LVD) who are currently treated with an ACE inhibitor or Angiotensin Receptor Blocker, who can tolerate therapy and for whom there is no contra-indication.	Patients with a current diagnosis of heart failure due to Left Ventricular Dysfunction (LVD) who are currently treated with an ACE inhibitor or Angiotensin Receptor Blocker, who can tolerate therapy and for whom there is no contra-indication.	Community dwelling people with heart failure aged 65 to 104 who were registered for at least 90 days with their general practitioner	No	No	P	QOF
8	Shah, 2011	Primary care	Clinical issues	Follow-up / monitoring and examinations	Stroke	The percentage of patients with TIA or stroke who have a record of blood pressure in the notes in the preceding 15 months	Patients with TIA or stroke who have a record of blood pressure in the notes in the preceding 15 months	Community dwelling people with a stroke aged 65 to 104 who were registered for at least 90 days with their general practitioner	No	No	P	QOF
9	Shah, 2011	Primary care	Clinical issues	Follow-up / monitoring and examinations	Diabetes	The percentage of patients with diabetes who have a record of the blood pressure in the previous 15 months	Patients with diabetes who have a record of the blood pressure in the previous 15 months	Community dwelling people with diabetes aged 65 to 104 who were registered for at least 90 days with their general practitioner	No	No	P	QOF
10	Shah, 2011	Primary care	Clinical issues	Follow-up / monitoring and examinations	Hypertension	The percentage of patients with hypertension in whom there is a record of the blood pressure in the previous 9 months	Patients with hypertension in whom there is a record of the blood pressure in the previous 9 months	Community dwelling people with hypertension aged 65 to 104 who were registered for at least 90 days with their general practitioner	No	No	P	QOF
13	Shah, 2011	Primary care	Clinical issues	Follow-up / monitoring and examinations	Diabetes	The percentage of diabetic patients who have a record of HbA1c or equivalent in the previous 15 months	People with diabetes who had a record of glycated haemoglobin measured	Community dwelling people with diabetes aged 65 to 104 who were registered for at least 90 days with their general practitioner	No	No	P	QOF
14	Shah, 2011	Primary care	Clinical issues	Follow-up / monitoring and examinations	Diabetes	The percentage of patients with diabetes with a record of the presence or absence of peripheral pulses in the previous 15 months.	People with diabetes who had a record of peripheral pulses assessed	Community dwelling people with diabetes aged 65 to 104 who were registered for at least 90 days with their general practitioner	No	No	P	QOF
15	Shah, 2011	Primary care	Clinical issues	Screening and prevention	Diabetes	The percentage of patients with diabetes who have a record of retinal screening in the previous 15 months	People with diabetes who had a record of retinal screening assessed	Community dwelling people with diabetes aged 65 to 104 who were registered for at least 90 days with their general practitioner	No	No	P	QOF
16	Shah, 2011	Primary care	Clinical issues	Follow-up / monitoring and examinations	Hypothyroidism	The percentage of patients with hypothyroidism with thyroid function tests recorded in the previous 15 months	People treated for hypothyroidism who received thyroid function tests	Community dwelling people treated for hypothyroidism aged 65 to 104 who were registered for at least 90 days with their general practitioner	No	No	P	QOF
1	Wenger, 2007	Other	Clinical issues	Follow-up / monitoring and examinations	Benign prostatic hyperplasia	IF a male vulnerable elder (VE) complains of new or worsening urinary frequency, urgency, urinary incontinence (UI), nocturia, decreased force of stream, feeling of incomplete bladder emptying, or postvoid dribbling (lower urinary tract symptoms (LUTS)), THEN a history should document the following: •Medications associated with symptoms •Neurological conditions that can affect the urological syst…	Male VEs with a documented history of: •Medications associated with symptoms •Neurological conditions that can affect the urological system •Prior urological, neurosurgical, orthopedic, or general surgery procedures •Whether symptoms are bothersome •Prior treatment	Male vulnerable elders (VEs) complaining of new or worsening urinary frequency, urgency, urinary incontinence (UI), nocturia, decreased force of stream, feeling of incomplete bladder emptying, or postvoid dribbling (lower urinary tract symptoms (LUTS))	No	No	P	ACOVE-3
2	Wenger, 2007	Other	Clinical issues	Follow-up / monitoring and examinations	Benign prostatic hyperplasia	IF a male VE complains of new LUTS, THEN a rectal examination (including prostate size, degree of tenderness, and nodularity) and abdominal examination should be performed.	Male VEs with a performed rectal examination (including prostate size, degree of tenderness, and nodularity) and abdominal examination.	Male VEs complaining of new LUTS	No	No	P	ACOVE-3
3	Wenger, 2007	Other	Clinical issues	Follow-up / monitoring and examinations	Benign prostatic hyperplasia	IF a male VE complains of new or worsening LUTS, THEN a urinalysis (microscopic examination or dipstick) should be performed, as well as a urine culture if the urinalysis demonstrates pyuria or hematuria.	Male VEs with a performed urinalysis (microscopic examination or dipstick), as well as a urine culture if the urinalysis demonstrates pyuria or hematuria.	Male VEs complaining of new or worsening LUTS	No	No	P	ACOVE-3
4	Wenger, 2007	Other	Clinical issues	Follow-up / monitoring and examinations	Benign prostatic hyperplasia	IF a male VE presenting with new or worsening UI or complaints of incomplete emptying or LUTS and has neurological disease (e.g., spinal cord injury, multiple sclerosis) or has had a procedure that can affect innervation of the bladder or urethral sphincter mechanism (e.g., spinal surgery), THEN he should have a postvoid residual measurement.	Male VEs with a postvoid residual measurement	Male VEs presenting with new or worsening UI or complaints of incomplete emptying or LUTS and who have neurological disease (e.g., spinal cord injury, multiple sclerosis) or who have had a procedure that can affect innervation of the bladder or urethral sphincter mechanism (e.g., spinal surgery)	No	No	P	ACOVE-3
5	Wenger, 2007	Other	Clinical issues	Follow-up / monitoring and examinations	Benign prostatic hyperplasia	IF a male VE presenting with new or worsening LUTS has a history of lower tract urological surgery or urethral trauma (including traumatic catheterizations), THEN he should be referred to a urologist within 2 months.	Male VEs who are referred to a urologist within 2 months	Male VEs presenting with new or worsening LUTS having a history of lower tract urological surgery or urethral trauma (including traumatic catheterizations)	No	No	P	ACOVE-3
6	Wenger, 2007	Other	Clinical issues	Follow-up / monitoring and examinations	Benign prostatic hyperplasia	IF a male VE has new microhematuria (>3 red blood cells/high-powered field) and a negative urine culture (or has 1 positive and 1 negative urinalysis), THEN a repeat urinalysis should be performed within 1 month.	Male VEs with a repeat urinalysis within 1 month	Male VEs having new microhematuria (>3 red blood cells/high-powered field) and a negative urine culture (or has 1 positive and 1 negative urinalysis)	No	No	P	ACOVE-3
7	Wenger, 2007	Other	Clinical issues	Follow-up / monitoring and examinations	Benign prostatic hyperplasia	IF a male VE has unexplained gross hematuria or microhematuria (>3 red blood cells/high-powered field on 2 of 3 urinalyses) and a negative urine culture, THEN he should have the following within 3 months: •Serum creatinine •Upper urological tract imaging •Referral to a urologist or nephrologist	Male VEs with the following within 3 months: •Serum creatinine •Upper urological tract imaging •Referral to a urologist or nephrologist	Male VEs having unexplained gross hematuria or microhematuria (>3 red blood cells/high-powered field on 2 of 3 urinalyses) and a negative urine culture	No	No	P	ACOVE-3
8	Wenger, 2007	Other	Clinical issues	Follow-up / monitoring and examinations	Benign prostatic hyperplasia	IF a male VE receives a screening PSA test, THEN the chart should document a discussion of the pros and cons of the test.	Charts with a documented discussion of the pros and cons of the test	Male VEs receiving a screening PSA test	No	No	P	ACOVE-3
9	Wenger, 2007	Other	Clinical issues	Follow-up / monitoring and examinations	Benign prostatic hyperplasia	IF a male VE with presumed BPH has bladder stones, urinary retention (>1 episode), urinary tract infection, or renal failure with hydronephrosis, THEN the patient should be referred to a urologist.	Patients who are referred to a urologist	Male VEs with presumed BPH having bladder stones, urinary retention (>1 episode), urinary tract infection, or renal failure with hydronephrosis	No	No	P	ACOVE-3
10	Wenger, 2007	Other	Clinical issues	• Non-pharmacological treatment • Medication	Benign prostatic hyperplasia	IF a male VE with BPH has an American Urological Association Symptom Index (AUA SI) score of 7 or less, the symptoms are not bothersome, and the patient is not known to have bilateral hydronephrosis, bladder stones, hematuria attributable to the prostate, or urinary tract infection, THEN he should not be prescribed medications or surgery for BPH.	Male VEs who are not prescribed medications or surgery for BPH	Male VEs with BPH having an American Urological Association Symptom Index (AUA SI) score of 7 or less, no bothersome symptoms, and who are not known to have bilateral hydronephrosis, bladder stones, hematuria attributable to the prostate, or urinary tract infection	No	No	P	ACOVE-3
11	Wenger, 2007	Other	Clinical issues	Follow-up / monitoring and examinations	Benign prostatic hyperplasia	IF a male VE with BPH has moderate to severe symptoms (or an AUA SI score >7) that are bothersome, THEN the medical record should document that treatment options were discussed (e.g., medical, surgical, watchful waiting).	Male VEs with a medical record that documents that treatment options were discussed (e.g., medical, surgical, watchful waiting)	Male VEs with BPH having moderate to severe symptoms (or an AUA SI score >7) that are bothersome	No	No	P	ACOVE-3
12	Wenger, 2007	Other	Clinical issues	Follow-up / monitoring and examinations	Benign prostatic hyperplasia	IF a male VE has surgery for BPH, THEN a urinalysis or a urine culture should have been done within 6 weeks before surgery and treated, if necessary.	Male VEs with a urinalysis or a urine culture that have been done within 6 weeks before surgery and treated, if necessary	Male VEs having surgery for BPH	No	No	P	ACOVE-3
13	Wenger, 2007	Other	Clinical issues	Screening and prevention	Breast cancer	IF a female VE is younger than age 70, THEN she should be offered mammographic screening for breast cancer every 2 years.	Female VEs who are offered mammographic screening for breast cancer every 2 years	Female VEs younger than age 70	No	No	P	ACOVE-3
14	Wenger, 2007	Other	• Functional performance • Psycho-social aspects		Breast cancer	IF a female VE is diagnosed with breast cancer, THEN physical and psychosocial performance status should be evaluated.	Female VEs with evaluation of physical and psychosocial performance status	Female VEs diagnosed with breast cancer	No	No	P	ACOVE-3
15	Wenger, 2007	Other	Clinical issues	Follow-up / monitoring and examinations	Breast cancer	IF a female VE is diagnosed with breast cancer, THEN comorbid illnesses should be evaluated.	Female VEs with an evaluation of comorbid illnesses	Female VEs diagnosed with breast cancer	No	No	P	ACOVE-3
16	Wenger, 2007	Other	Clinical issues	Follow-up / monitoring and examinations	Breast cancer	IF a female VE has a new diagnosis of breast cancer, THEN there should be documentation of a discussion regarding: •Surgical options and goals of therapy •Posttreatment quality of life •Functional outcomes •Risk and benefits of adjuvant therapy	Female VEs with a documentation of a discussion regarding: •Surgical options and goals of therapy •Posttreatment quality of life •Functional outcomes •Risk and benefits of adjuvant therapy	Female VEs having a new diagnosis of breast cancer	No	No	P	ACOVE-3
17	Wenger, 2007	Other	Clinical issues	Follow-up / monitoring and examinations	Breast cancer	IF a female VE is diagnosed with locally invasive breast cancer, THEN tumor size, grade, and margins should be recorded after surgery.	Female VEs with a record of tumor size, grade, and margins after surgery	Female VEs diagnosed with locally invasive breast cancer	No	No	P	ACOVE-3
18	Wenger, 2007	Other	Clinical issues	Follow-up / monitoring and examinations	Breast cancer	IF a female VE is diagnosed with locally invasive breast cancer, THEN the estrogen and progesterone receptor status of the tumor should be documented.	Female VEs with a documentation of the estrogen and progesterone receptor status of the tumor	Female VEs diagnosed with locally invasive breast cancer	No	No	P	ACOVE-3
19	Wenger, 2007	Other	Clinical issues	Follow-up / monitoring and examinations	Breast cancer	IF a female VE is diagnosed with locally invasive breast cancer and chemotherapy is planned, THEN at the time of diagnosis, HER-2/neu receptor status should be evaluated.	Female VEs with an evaluation of HER-2/neu receptor status at the time of diagnosis	Female VEs diagnosed with locally invasive breast cancer and for whom chemotherapy is planned	No	No	P	ACOVE-3
20	Wenger, 2007	Other	Clinical issues	Follow-up / monitoring and examinations	Breast cancer	IF a female VE is diagnosed with locally invasive breast cancer, chemotherapy is planned, and she has a score of 2+ for HER-2/neu overexpression according to immunohistochemistry testing, THEN HER-2/neu receptor status should be confirmed using fluorescence in situ hybridization.	Female VEs with a confirmed HER-2/neu receptor status using fluorescence in situ hybridization	Female VEs diagnosed with locally invasive breast cancer, for whom chemotherapy is planned, and who have a score of 2+ for HER-2/neu overexpression according to immunohistochemistry testing	No	No	P	ACOVE-3
21	Wenger, 2007	Other	Clinical issues	Follow-up / monitoring and examinations	Breast cancer	IF a female VE with locally invasive breast cancer has symptoms of bone pain, elevated serum alkaline phosphatase, tumor size greater than 5 cm, or positive lymph nodes, THEN radiographic bone imaging should be performed during the staging examination.	Female VEs with a performed radiographic bone imaging during the staging examination	Female VEs with locally invasive breast cancer having symptoms of bone pain, elevated serum alkaline phosphatase, tumor size greater than 5 cm, or positive lymph nodes	No	No	P	ACOVE-3
22	Wenger, 2007	Other	Clinical issues	Non-pharmacological treatment	Breast cancer	IF a female VE is diagnosed with early-stage locally invasive breast cancer (Stage I–III) and chemotherapy is planned, THEN the patient should undergo axillary staging with a sentinel lymph node biopsy or a complete axillary lymph node dissection at the time of surgery.	Patients who undergo axillary staging with a sentinel lymph node biopsy or a complete axillary lymph node dissection at the time of surgery	Female VEs diagnosed with early-stage locally invasive breast cancer (Stage I–III) and for whom chemotherapy is planned	No	No	P	ACOVE-3
23	Wenger, 2007	Other	Clinical issues	Non-pharmacological treatment	Breast cancer	IF a female VE is diagnosed with only lobular carcinoma in situ, THEN further surgical resection should not be performed.	Female VEs in whom no further surgical resection is performed	Female VEs diagnosed with only lobular carcinoma in situ	No	No	P	ACOVE-3
24	Wenger, 2007	Other	Clinical issues	Non-pharmacological treatment	Breast cancer	IF a female VE is diagnosed with ductal carcinoma in situ or early-stage invasive breast cancer, THEN breast-conserving surgery should be offered.	Female VEs who are offered reast-conserving surgery	Female VEs diagnosed with ductal carcinoma in situ or early-stage invasive breast cancer	No	No	P	ACOVE-3
25	Wenger, 2007	Other	Clinical issues	Non-pharmacological treatment	Breast cancer	IF a female VE with locally invasive breast cancer is treated with a mastectomy, THEN she should be offered breast reconstruction.	Female VEs who are offered breast reconstruction	Female VEs with locally invasive breast cancer who are treated with a mastectomy	No	No	P	ACOVE-3
26	Wenger, 2007	Other	Clinical issues	Non-pharmacological treatment	Breast cancer	IF a female VE is diagnosed with early-stage invasive breast cancer and undergoes a lumpectomy, THEN breast radiation therapy should be discussed.	Female VEs with a discussion of breast radiation therapy	Female VEs diagnosed with early-stage invasive breast cancer and who are undergoing lumpectomy	No	No	P	ACOVE-3
27	Wenger, 2007	Other	Clinical issues	Non-pharmacological treatment	Breast cancer	IF a female VE is diagnosed with invasive breast cancer with a tumor larger than 5 cm or four or more positive lymph nodes and undergoes mastectomy, THEN postoperative radiation therapy should be discussed within 2 months after surgery or after chemotherapy.	Female VEs with a discussion of postoperative radiation therapy within 2 months after surgery or after chemotherapy	Female VEs diagnosed with invasive breast cancer with a tumor larger than 5 cm or four or more positive lymph nodes and who are undergoing mastectomy	No	No	P	ACOVE-3
28	Wenger, 2007	Other	Clinical issues	Non-pharmacological treatment	Breast cancer	IF a female VE is diagnosed with estrogen receptor–positive locally invasive breast cancer larger than 1 cm, THEN adjuvant hormonal therapy should be offered.	Female VEs who are offered adjuvant hormonal therapy	Female VEs diagnosed with estrogen receptor–positive locally invasive breast cancer larger than 1 cm	No	No	P	ACOVE-3
29	Wenger, 2007	Other	Clinical issues	Non-pharmacological treatment	Breast cancer	IF a female VE with a life expectancy of longer than 5 years is diagnosed with locally invasive breast cancer with four or more positive lymph nodes, THEN adjuvant chemotherapy should be offered.	Female VEs who are offered adjuvant chemotherapy	Female VEs with a life expectancy of longer than 5 years diagnosed with locally invasive breast cancer with four or more positive lymph nodes	No	No	P	ACOVE-3
30	Wenger, 2007	Other	Clinical issues	• Non-pharmacological treatment • Medication	Breast cancer	IF a female VE with normal cardiac function and a life expectancy longer than 5 years is diagnosed with locally invasive breast cancer with positive lymph nodes and HER-2/neu receptor overexpression, THEN adjuvant chemotherapy with trastuzumab should be offered.	Female VEs who are offered adjuvant chemotherapy with trastuzumab	Female VEs with normal cardiac function and a life expectancy longer than 5 years who are diagnosed with locally invasive breast cancer with positive lymph nodes and HER-2/neu receptor overexpression	No	No	P	ACOVE-3
31	Wenger, 2007	Other	Clinical issues	Follow-up / monitoring and examinations	Breast cancer	IF a female VE is diagnosed with nonmetastatic breast cancer and receives primary treatment, THEN she should not receive follow-up surveillance with imaging (e.g., computed tomography (CT) scan) or laboratory studies (e.g., CA 15–3, CA 27.29, CEA).	Female VEs who did not receive follow-up surveillance with imaging (e.g., computed tomography (CT) scan) or laboratory studies (e.g., CA 15–3, CA 27.29, CEA)	Female VEs diagnosed with nonmetastatic breast cancer and receiving primary treatment	No	No	P	ACOVE-3
32	Wenger, 2007	Other	Clinical issues	Medication	Breast cancer	IF a female VE is diagnosed with advanced breast cancer with symptomatic or osteolytic bone metastasis, THEN bisphosphonate treatment should be offered.	Female VEs who are offered bisphosphonate treatment	Female VEs diagnosed with advanced breast cancer with symptomatic or osteolytic bone metastasis	No	No	P	ACOVE-3
33	Wenger, 2007	Other	Clinical issues	Non-pharmacological treatment	Breast cancer	IF a female VE is diagnosed with advanced estrogen receptor–positive breast cancer with bone metastasis and without extensive visceral involvement, THEN endocrine therapy should be offered.	Female VEs who are offered endocrine therapy	Female VEs diagnosed with advanced estrogen receptor–positive breast cancer with bone metastasis and without extensive visceral involvement	No	No	P	ACOVE-3
34	Wenger, 2007	Other	Clinical issues	Non-pharmacological treatment	Breast cancer	IF a female VE has symptomatic multifocal metastatic hormone-refractory breast cancer or symptomatic hormone receptor–negative breast cancer with extensive visceral metastasis, THEN treatment with systemic chemotherapy should be offered.	Female VEs who are offered treatment with systemic chemotherapy	Female VEs having symptomatic multifocal metastatic hormone-refractory breast cancer or symptomatic hormone receptor–negative breast cancer with extensive visceral metastasis	No	No	P	ACOVE-3
35	Wenger, 2007	Other	Clinical issues	Medication	Breast cancer	IF a female VE with normal cardiac function with HER-2/neu-positive metastatic breast cancer is treated with systemic chemotherapy, THEN trastuzumab should be offered.	Female VEs who are offered trastuzumab	Female VEs with normal cardiac function with HER-2/neu-positive metastatic breast cancer who are treated with systemic chemotherapy	No	No	P	ACOVE-3
36	Wenger, 2007	Other	Clinical issues	Non-pharmacological treatment	COPD	IF a VE with COPD lives with others who smoke, THEN the individual and/or smoker should be counseled to eliminate smoking in the home.	VEs who are counseled to eliminate smoking in the home	VEs with COPD living with others who smoke	No	No	P	ACOVE-3	Wenger, 2011
37	Wenger, 2007	Other	Clinical issues	Follow-up / monitoring and examinations	COPD	IF a VE with COPD is new to a primary care practice, THEN smoking status should be documented, and if the individual ever smoked, smoking status should be assessed annually.	VEs with a documentation of smoking status, and if the individual ever smoked, annually assessment of smoking status	VEs with COPD who are new to a primary care practice	No	No	P	ACOVE-3	Wenger, 2011
38	Wenger, 2007	Other	Clinical issues	Non-pharmacological treatment	COPD	IF a VE with COPD is a current smoker, THEN counseling to quit smoking should be documented annually.	VEs with an annual documentation of counseling to quit smoking	VEs with COPD who are current smokers	No	No	P	ACOVE-3	Wenger, 2011
39	Wenger, 2007	Other	Clinical issues	Medication	COPD	IF a VE has COPD (GOLD stage > I), THEN s/he should be prescribed a rapid-acting bronchodilator.	VEs who are prescribed a rapid-acting bronchodilato	VEs with COPD (GOLD stage ≥ I)	No	No	P	ACOVE-3	Wenger, 2011
40	Wenger, 2007	Other	Clinical issues	Non-pharmacological treatment	COPD	IF a VE with COPD is given a new inhaler device, spacer, or nebulizer, THEN training to use the device should be documented.	VEs with a documentation of training to use the device	VEs with COPD who are given a new inhaler device, spacer, or nebulizer	No	No	P	ACOVE-3	Wenger, 2011
41	Wenger, 2007	Other	Clinical issues	Medication	COPD	IF a VE with moderate to very severe COPD (GOLD stage II–IV) has symptoms not controlled by as-needed bronchodilator use or had two or more exacerbations in the past year, THEN a long-acting bronchodilator should be prescribed.	VEs with a prescription of a long-acting bronchodilator	VEs with moderate to very severe COPD (GOLD stage II–IV) who have symptoms not controlled by as-needed bronchodilator use or who had two or more exacerbations in the past year	No	No	P	ACOVE-3	Wenger, 2011
42	Wenger, 2007	Other	Clinical issues	Medication	COPD	IF a VE with severe to very severe COPD (GOLD stage III–IV) had ≥2 exacerbations requiring antibiotics or oral corticosteroids in the past year, THEN (in addition to a long-acting bronchodilator) inhaled steroids (if not on oral steroids) should be prescribed.	VEs who are prescribed (in addition to a long-acting bronchodilator) inhaled steroids (if not on oral steroids)	VEs with severe to very severe COPD (GOLD stage III–IV) who had ≥2 exacerbations requiring antibiotics or oral corticosteroids in the past year	No	No	P	ACOVE-3	Wenger, 2011
43	Wenger, 2007	Other	Clinical issues	Follow-up / monitoring and examinations	COPD	IF a VE presents with noncardiac exertional dyspnea, chronic cough (≥6 months), wheeze or two or more episodes per year of bronchitis, THEN he or she should have spirometry.	VEs having spirometry	VEs presenting with noncardiac exertional dyspnea, chronic cough (≥6 months), wheeze or two or more episodes per year of bronchitis	No	No	P	ACOVE-3
44	Wenger, 2007	Other	Clinical issues	Follow-up / monitoring and examinations	COPD	IF a VE with COPD does not use supplemental oxygen and has a postbronchodilator forced expiratory volume in 1 second less than 50% predicted (or unknown), THEN oxygenation (pulse oximetry or arterial blood gas) should be assessed annually.	VEs with an annual assessment of oxygenation (pulse oximetry or arterial blood gas)	VEs with COPD who do not use supplemental oxygen and who have a postbronchodilator forced expiratory volume in 1 second less than 50% predicted (or unknown)	No	No	P	ACOVE-3
45	Wenger, 2007	Other	Clinical issues	Non-pharmacological treatment	COPD	IF a VE with COPD has an arterial partial pressure of oxygen less than 55 mmHg or an oxygen saturation less than 88% (not during an exacerbation), THEN long-term oxygen therapy should be offered.	VEs who are offered long-term oxygen therapy	VEs with COPD who have an arterial partial pressure of oxygen less than 55 mmHg or an oxygen saturation less than 88% (not during an exacerbation)	No	No	P	ACOVE-3
46	Wenger, 2007	Other	Clinical issues	Non-pharmacological treatment	COPD	IF a VE with COPD is prescribed long-term oxygen therapy, THEN encouragement to use it for 18 hours per day or longer (including portable oxygen) should be documented.	VEs who are encouraged to use it for 18 hours per day or longer (including portable oxygen)	VEs with COPD who are prescribed long-term oxygen therapy	No	No	P	ACOVE-3
47	Wenger, 2007	Other	Clinical issues	Screening and prevention	Colorectal cancer	IF a VE is younger than 70, THEN there should be documentation that the option of colorectal cancer screening was discussed.	VEs with documentation that the option of colorectal cancer screening was discussed	VEs younger than 70	No	No	P	ACOVE-3
48	Wenger, 2007	Other	• Functional performance • Psycho-social aspects		Colorectal cancer	IF a VE is diagnosed with colorectal cancer, THEN physical and psychosocial performance status should be evaluated.	VEs with an evaluation of physical and psychosocial performance status	VEs diagnosed with colorectal cancer	No	No	P	ACOVE-3
49	Wenger, 2007	Other	Clinical issues	Follow-up / monitoring and examinations	Colorectal cancer	IF a VE is diagnosed with colorectal cancer, THEN comorbid illnesses should be evaluated.	VEs with an evaluation of comorbid illnesses	VEs diagnosed with colorectal cancer	No	No	P	ACOVE-3
50	Wenger, 2007	Other	Clinical issues	Non-pharmacological treatment	Colorectal cancer	IF a VE has a new diagnosis of colorectal cancer and is a candidate for therapy, THEN he or she should have a pretreatment carcinoembryonic antigen (CEA) level.	VEs having a pretreatment carcinoembryonic antigen (CEA) level	VEs having a new diagnosis of colorectal cancer and who are a candidate for therapy	No	No	P	ACOVE-3
51	Wenger, 2007	Other	Clinical issues	Follow-up / monitoring and examinations	Colorectal cancer	IF a VE with a new diagnosis of colon or rectal cancer is a candidate for elective resection of the primary tumor and has an elevated (or unknown) CEA, THEN pretreatment imaging with a CT scan (or similar imaging) of the abdomen and pelvis should be done.	VEs who had pretreatment imaging with a CT scan (or similar imaging) of the abdomen and pelvis	VEs with a new diagnosis of colon or rectal cancer who are a candidate for elective resection of the primary tumor and who have an elevated (or unknown) CEA	No	No	P	ACOVE-3
52	Wenger, 2007	Other	Clinical issues	Follow-up / monitoring and examinations	Colorectal cancer	IF a VE has a new diagnosis of rectal cancer with a normal CEA and is a candidate for elective resection of the primary tumor, THEN pelvic imaging should be performed using ultrasound (endoscopic ultrasound or transrectal ultrasound), magnetic resonance imaging, or CT.	VEs with a performed pelvic imaging using ultrasound (endoscopic ultrasound or transrectal ultrasound), magnetic resonance imaging, or CT	VEs having a new diagnosis of rectal cancer with a normal CEA and who are a candidate for elective resection of the primary tumor	No	No	P	ACOVE-3
53	Wenger, 2007	Other	Clinical issues	Follow-up / monitoring and examinations	Colorectal cancer	IF a VE has a new diagnosis of colorectal cancer and is a candidate for potential cure, THEN he or she should have a total colonic examination before surgery.	VEs having a total colonic examination before surgery	VEs having a new diagnosis of colorectal cancer and who are a candidate for potential cure	No	No	P	ACOVE-3
54	Wenger, 2007	Other	Clinical issues	Follow-up / monitoring and examinations	Colorectal cancer	IF a VE underwent colorectal cancer resection for cure and total colonic examination was not performed preoperatively (e.g., because of an obstructing lesion), THEN total colonic examination should be performed within 6 months after surgery.	VEs with a performed total colonic examination within 6 months after surgery	VEs who underwent colorectal cancer resection for cure and total colonic examination was not performed preoperatively (e.g., because of an obstructing lesion)	No	No	P	ACOVE-3
55	Wenger, 2007	Other	Clinical issues	Follow-up / monitoring and examinations	Colorectal cancer	IF a VE has a new diagnosis of colorectal cancer, THEN there should be documentation of a discussion regarding: • Surgical options and goals of surgery • Posttreatment quality of life • Functional outcomes • Risks and benefits of adjuvant therapy (if colon cancer) or neoadjuvant therapy (if rectal cancer)	VEs with documentation of a discussion regarding: • Surgical options and goals of surgery • Posttreatment quality of life • Functional outcomes • Risks and benefits of adjuvant therapy (if colon cancer) or neoadjuvant therapy (if rectal cancer)	VEs having a new diagnosis of colorectal cancer	No	No	P	ACOVE-3
56	Wenger, 2007	Other	Clinical issues	Non-pharmacological treatment	Colorectal cancer	IF a VE undergoes surgery for colorectal cancer, THEN a qualified physician (e.g., surgeon, oncologist, radiation oncologist) should discuss with the patient or caregiver final pathology (e.g., stage, status of lymph nodes, margins) and indications for further treatment (e.g., chemotherapy, radiation therapy).	Qualified physicians (e.g., surgeon, oncologist, radiation oncologist) who discussed with the patient or caregiver final pathology (e.g., stage, status of lymph nodes, margins) and indications for further treatment (e.g., chemotherapy, radiation therapy)	VEs undergoing surgery for colorectal cancer	No	No	P	ACOVE-3
57	Wenger, 2007	Other	Clinical issues	Non-pharmacological treatment	Colorectal cancer	IF a VE has a new diagnosis of colorectal cancer and is not a candidate for surgical therapy, THEN this should be noted, as well as an alternative treatment plan.	VEs of whom this is noted, as well as an alternative treatment plan	VEs having a new diagnosis of colorectal cancer and who are not a candidate for surgical therapy	No	No	P	ACOVE-3
58	Wenger, 2007	Other	End of life care		Colorectal cancer	IF a VE is diagnosed with incurable, metastatic colorectal cancer, THEN prognosis and end-of-life discussions should be documented.	VEs with documentation of prognosis and end-of-life discussions	VEs diagnosed with incurable, metastatic colorectal cancer	No	No	P	ACOVE-3
59	Wenger, 2007	Other	Clinical issues	• Non-pharmacological treatment • Follow-up / monitoring and examinations	Colorectal cancer	IF a VE with a new diagnosis of rectal cancer is to be treated surgically, THEN the surgeon should preoperatively (or pre-neoadjuvant therapy) assess the mass (e.g., digital rectal examination or flexible sigmoidoscopy).	Surgeons that preoperatively (or pre-neoadjuvant therapy) assess the mass (e.g., digital rectal examination or flexible sigmoidoscopy)	VEs with a new diagnosis of rectal cancer who are to be treated surgically	No	No	P	ACOVE-3
60	Wenger, 2007	Other	Clinical issues	Non-pharmacological treatment	Colorectal cancer	IF a VE with a new diagnosis of colorectal cancer is to have elective abdominal perineal resection or other procedure with planned creation of an ostomy, THEN the ostomy should be sited preoperatively and documented in the medical record (e.g., enterostomal therapy note or operative note).	VEs with the ostomy preoperatively sited and documentation in the medical record (e.g., enterostomal therapy note or operative note)	VEs with a new diagnosis of colorectal cancer who are to have elective abdominal perineal resection or other procedure with planned creation of an ostomy	No	No	P	ACOVE-3
61	Wenger, 2007	Other	Clinical issues	Non-pharmacological treatment	Colorectal cancer	IF a VE has Stage III colon cancer, THEN adjuvant chemotherapy should be given within 4 months of surgery.	VEs who were given adjuvant chemotherapy within 4 months of surgery	VEs having Stage III colon cancer	No	No	P	ACOVE-3
62	Wenger, 2007	Other	Clinical issues	Non-pharmacological treatment	Colorectal cancer	IF a VE is thought to have Stage II or III mid-low rectal cancer and is a candidate for surgery, THEN preoperative neoadjuvant chemotherapy and radiation therapy should be given.	VEs who are given preoperative neoadjuvant chemotherapy and radiation therapy	VEs who are thought to have Stage II or III mid-low rectal cancer and who are a candidate for surgery	No	No	P	ACOVE-3
63	Wenger, 2007	Other	Clinical issues	Non-pharmacological treatment	Colorectal cancer	IF a VE had surgical resection for Stage II or III rectal cancer and did not receive neoadjuvant radiation or chemotherapy, THEN postoperative adjuvant chemotherapy, radiation therapy, or both should be provided within 4 months of surgery.	VEs who are provided with postoperative adjuvant chemotherapy, radiation therapy, or both within 4 months of surgery	VEs having surgical resection for Stage II or III rectal cancer and who did not receive neoadjuvant radiation or chemotherapy	No	No	P	ACOVE-3
64	Wenger, 2007	Other	Clinical issues	Follow-up / monitoring and examinations	Colorectal cancer	IF a VE with greater than Stage I colorectal cancer underwent resection for cure, THEN a history and physical examination should be performed every 6 months for the first 2 years after surgery and annually during years 3 to 5.	VEs with a performed history and physical examination every 6 months for the first 2 years after surgery and annually during years 3 to 5	VEs with greater than Stage I colorectal cancer who underwent resection for cure	No	No	P	ACOVE-3
65	Wenger, 2007	Other	Clinical issues	Follow-up / monitoring and examinations	Colorectal cancer	IF a VE with greater than Stage I colorectal cancer underwent resection for cure, THEN a CEA level should be performed every 6 months for the first 2 years after surgery and annually during Years 3 to 5.	VEs with a performed CEA level every 6 months for the first 2 years after surgery and annually during Years 3 to 5	VEs with greater than Stage I colorectal cancer who underwent resection for cure	No	No	P	ACOVE-3
66	Wenger, 2007	Other	Clinical issues	Follow-up / monitoring and examinations	Colorectal cancer	IF a VE underwent colorectal cancer resection for cure, THEN a colonoscopy should be performed within 3 years after surgery.	VEs with a performed colonoscopy within 3 years after surgery	VEs who underwent colorectal cancer resection for cure	No	No	P	ACOVE-3
67	Wenger, 2007	Other	Clinical issues	Follow-up / monitoring and examinations	Colorectal cancer	IF a VE had prior colorectal cancer resection for cure and has a CEA greater than 7.5 (confirmed by retesting if <10), THEN further examination should be initiated (e.g., colonoscopy, radiological imaging).	VEs who have initiated further examination (e.g., colonoscopy, radiological imaging)	VEs who had prior colorectal cancer resection for cure and who have a CEA greater than 7.5 (confirmed by retesting if <10)	No	No	P	ACOVE-3
68	Wenger, 2007	Other	Continuity and coordination of care			ALL VEs should be able to identify a physician or a clinic to call for medical care or know the telephone number or other mechanism to reach this source of care.	ALL VEs who are able to identify a physician or a clinic to call for medical care or know the telephone number or other mechanism to reach this source of care	ALL VEs	No	No	P	ACOVE-3
69	Wenger, 2007	Other	• Continuity and coordination of care • Clinical issues	Medication		IF an outpatient VE is prescribed a new chronic disease medication and he or she has a follow-up visit with the prescribing physician, THEN one of the following should be noted at the follow-up visit: •Medication is being taken •Patient was asked about the medication (e.g., side effects, adherence, availability) •Medication was not started, because it was not needed or changed.	Outpatient VEs with a note of one of the following at the follow-up visit: •Medication is being taken •Patient was asked about the medication (e.g., side effects, adherence, availability) •Medication was not started, because it was not needed or changed.	Outpatient VEs who are prescribed a new chronic disease medication and who have a follow-up visit with the prescribing physician	No	No	P	ACOVE-3	Van der Ploeg 2008
70	Wenger, 2007	Other	• Continuity and coordination of care • Clinical issues	Medication		IF a VE is under the outpatient care of two or more physicians and one physician prescribed a new chronic disease medication or a change in prescribed medication, THEN the nonprescribing physician should acknowledge the medication change at the next visit.	VEs of whom the medication change at the next visit is acknowledged by the nonprescribing physician	VEs who are under the outpatient care of two or more physicians and one physician prescribed a new chronic disease medication or a change in prescribed medication	No	No	P	ACOVE-3	Van der Ploeg 2008
71	Wenger, 2007	Other	Continuity and coordination of care			IF an outpatient VE was referred to a consultant and revisited the referring physician, THEN the referring physician's medical record should acknowledge the consultant's recommendations, include the consultant's report, or indicate why the consultation did not occur.	Outpatient VEs of whom the referring physician's medical record acknowledges the consultant's recommendations, includes the consultant's report, or indicates why the consultation did not occur	Outpatient VEs who were referred to a consultant and revisited the referring physician	No	No	P	ACOVE-3	Van der Ploeg 2008
72	Wenger, 2007	Other	Continuity and coordination of care			IF an outpatient VE was given an order for a diagnostic test, THEN one of the following should be documented at the follow-up visit: •Result of the test initialed or acknowledged •Note that the test was not needed or reason why it will not be performed •Note that the test is pending	Outpatient VEs with documentation at the follow-up visit of: •Result of the test initialed or acknowledged •Note that the test was not needed or reason why it will not be performed •Note that the test is pending	Outpatient VEs who were given an order for a diagnostic test	No	No	P	ACOVE-3	Van der Ploeg 2008
73	Wenger, 2007	Other	Continuity and coordination of care			IF a VE misses a required preventive care event that is recurrent with a specific periodicity, THEN there should be medical record documentation of a reminder that the preventive care is needed within one full interval since the missed event.	VEs having medical record documentation of a reminder that the preventive care is needed within one full interval since the missed event	VEs missing a required preventive care event that is recurrent with a specific periodicity	No	No	P	ACOVE-3	Van der Ploeg 2008
74	Wenger, 2007	Other	• Continuity and coordination of care • Service utilization			IF a VE is treated at an emergency department or admitted to a hospital, THEN there should be documentation (during the emergency department visit or within the first 2 days after admission) of communication with a continuity physician, of an attempt to reach a continuity physician, or that there is no continuity physician.	VEs having documentation (during the emergency department visit or within the first 2 days after admission) of communication with a continuity physician, of an attempt to reach a continuity physician, or that there is no continuity physician	VEs who are treated at an emergency department or admitted to a hospital	No	No	P	ACOVE-3
75	Wenger, 2007	Other	Continuity and coordination of care			IF a VE is discharged from a hospital to home and survives 6 weeks or longer after discharge, THEN a physician visit or telephone contact should be documented within 6 weeks of discharge and the medical record should document acknowledgment of the recent hospitalization.	VEs with documentation of a physician visit or telephone contact within 6 weeks of discharge and the medical record documents acknowledgment of the recent hospitalization	VEs who are discharged from a hospital to home and survive 6 weeks or longer after discharge	No	No	P	ACOVE-3	Van der Ploeg 2008
76	Wenger, 2007	Other	• Continuity and coordination of care • Clinical issues	Medication		IF a VE is discharged from a hospital to home and received a new chronic disease medication or a change in medication before discharge, THEN the outpatient medical record should document the medication change within 6 weeks of discharge.	VEs whose outpatient medical record that documents the medication change within 6 weeks of discharge	VEs who are discharged from a hospital to home and received a new chronic disease medication or a change in medication before discharge	No	No	P	ACOVE-3	Van der Ploeg 2008
77	Wenger, 2007	Other	• Continuity and coordination of care • Clinical issues	Medication		IF a VE is discharged from a hospital to home with a new medication that requires a serum medication level to be checked, THEN the medical record should document the medication level, that the medication was stopped, or that the level was not needed.	VEs whose medical record documents the medication level, that the medication was stopped, or that the level was not needed	VEs who are discharged from a hospital to home with a new medication that requires a serum medication level to be checked	No	No	P	ACOVE-3
78	Wenger, 2007	Other	Continuity and coordination of care			IF a VE is discharged from a hospital to home or a nursing home and the transfer form or discharge summary indicates that a test result is pending, THEN the outpatient or nursing home medical record should include the test result within 6 weeks of hospital discharge or indicate that the result was followed up elsewhere or why the result cannot be obtained.	VEs whose outpatient or nursing home medical record includes the test result within 6 weeks of hospital discharge or indicates that the result was followed up elsewhere or why the result cannot be obtained.	VEs discharged from a hospital to home or a nursing home and the transfer form or discharge summary indicates that a test result is pending	No	No	P	ACOVE-3
79	Wenger, 2007	Other	Continuity and coordination of care			IF a VE is discharged from a hospital to home or a nursing home and the hospital medical record specifies a follow-up appointment for a physician visit or a treatment (e.g., physical therapy or radiation oncology), THEN the medical record should document that the visit or treatment took place, was postponed, or was not needed.	VEs with documentation of the medical record that the visit or treatment took place, was postponed, or was not needed	VEs discharged from a hospital to home or a nursing home and the hospital medical record specifies a follow-up appointment for a physician visit or a treatment (e.g., physical therapy or radiation oncology)	No	No	P	ACOVE-3	Van der Ploeg 2008
80	Wenger, 2007	Other	Continuity and coordination of care			IF a VE is discharged from a hospital to home or nursing home, THEN there should be a discharge summary in the outpatient or nursing home medical record.	VEs with a discharge summary in the outpatient or nursing home medical record	VEs discharged from a hospital to home or nursing home	No	No	P	ACOVE-3	Van der Ploeg 2008
81	Wenger, 2007	Other	Continuity and coordination of care			IF a VE is discharged from a nursing home to home, THEN there should be a discharge summary in the outpatient medical record.	VEs with a discharge summary in the outpatient medical record	VEs discharged from a nursing home to home	No	No	P	ACOVE-3	Van der Ploeg 2008
82	Wenger, 2007	Other	Continuity and coordination of care			IF a VE is new to a primary care practice, THEN the medical record should contain medical records from a prior care source, a request for such medical records, or an indication that such records are unavailable.	VEs with a medical record that contains medical records from a prior care source, a request for such medical records, or an indication that such records are unavailable.	VEs who are new to a primary care practice	No	No	P	ACOVE-3	Van der Ploeg 2008
83	Wenger, 2007	Other	• Continuity and coordination of care • Patient perceptions and interaction			IF a VE is deaf or does not speak English, THEN an interpreter or translated materials should be used to facilitate communication.	VEs with an interpreter or translated materials which are used to facilitate communication	VEs who are deaf or do not speak English	No	No	P	ACOVE-3	Van der Ploeg 2008
84	Wenger, 2007	Other	Cognition/ Mental health		Dementia	ALL VEs should be evaluated annually for changes in memory and function	VEs who are evaluated annually for changes in memory and function	ALL VEs	individuals with advanced dementia or poor prognosis	No	P	ACOVE-3	Roth 2012, Wenger 2011, Jennings 2016, Van der Ploeg 2008
85	Wenger, 2007	Other	Cognition/ Mental health		Dementia	IF a VE screens positive for dementia, THEN a physician should document an objective cognitive evaluation that tests ≥2 cognitive domains.	VEs with a physician that documents an objective cognitive evaluation that tests ≥2 cognitive domains	VEs who screen positive for dementia	individuals with advanced dementia or poor prognosis	No	P	ACOVE-3	Reuben 2013, Wenger 2011, Jennings 2016, Perry used a modified version, Van der Ploeg 2008
86	Wenger, 2007	Other	Cognition/ Mental health		Dementia	IF a VE screens positive for dementia and is taking medications that are commonly associated with mental status changes in older adults, THEN the physician should discontinue or justify continuing these medications.	VEs with a physician who discontinues or justifies continuing these medications	VEs who screen positive for dementia and are taking medications that are commonly associated with mental status changes in older adults	No	No	P	ACOVE-3	Reuben 2013, Wenger 2011, Jennings 2016, Van der Ploeg 2008
87	Wenger, 2007	Other	Cognition/ Mental health		Dementia	IF a VE is newly diagnosed with dementia, THEN a physician should perform a neurological examination that includes evaluation of gait, motor function, and reflexes.	VEs with a physician who performs a neurological examination that includes evaluation of gait, motor function, and reflexes	VEs newly diagnosed with dementia	No	No	P	ACOVE-3	Reuben 2013, Ganz 2010, Wenger 2011, Jennings 2016, Perry used a modified version, Van der Ploeg 2008
88	Wenger, 2007	Other	Clinical issues	Follow-up / monitoring and examinations	Dementia	IF a VE is newly diagnosed with dementia, THEN complete blood count, thyroid testing, electrolytes, liver function tests, glucose, blood urea nitrogen, serum B12, and a syphilis test should be performed.	VEs who had complete blood count, thyroid testing, electrolytes, liver function tests, glucose, blood urea nitrogen, serum B12, and a syphilis test	VEs newly diagnosed with dementia	No	No	P	ACOVE-3	Reuben 2013, Ganz 2010, Wenger 2011, Jennings 2016, Perry used a modified version, Van der Ploeg 2008
89	Wenger, 2007	Other	Clinical issues	Screening and prevention	Dementia	IF a VE is newly diagnosed with dementia AND has risk factors for HIV, THEN HIV testing should be offered.	VEs who had HIV testing	VEs newly diagnosed with dementia AND who have risk factors for HIV	No	No	P	ACOVE-3	Reuben 2013, Ganz 2010, Wenger 2011, Jennings 2016
90	Wenger, 2007	Other	Cognition/ Mental health		Dementia	IF a VE has newly diagnosed dementia, THEN s/he should be screened for depression during the initial evaluation period.	VEs who are screened for depression during the initial evaluation period	VEs newly diagnosed with dementia	No	No	P	ACOVE-3	Reuben 2013, Ganz 2010, Wenger 2011, Jennings 2016, Perry used a modified version
91	Wenger, 2007	Other	Clinical issues	Medication	Dementia	IF a VE has been diagnosed with mild to moderate Alzheimer’s disease, mild to moderate vascular dementia, or Lewy body dementia, THEN there should be a documented discussion with the individual and/or caregiver about cholinesterase inhibitor treatment.	VEs and/or caregiver who had a documented discussion about cholinesterase inhibitor treatment	VEs who have been diagnosed with mild to moderate Alzheimer’s disease, mild to moderate vascular dementia, or Lewy body dementia	individuals with advanced dementia or poor prognosis	No	P	ACOVE-3	Reuben 2013, Ganz 2010, Wenger 2011, Jennings 2016
92	Wenger, 2007	Other	Clinical issues	Medication	Dementia	IF a VE has mild to moderate vascular or mixed dementia, THEN s/he should receive stroke prophylaxis.	VEs who received stroke prophylaxis	VEs with mild to moderate vascular or mixed dementia	individuals with advanced dementia or poor prognosis	No	P	ACOVE-3	Reuben 2013, Ganz 2010, Wenger 2011, Jennings 2016
93	Wenger, 2007	Other	Psycho-social aspects		Dementia	IF a VE with dementia has a caregiver, THEN the individual and/or caregiver should be given information on the following: •Dementia diagnosis, prognosis, and associated behavioral symptoms •Home occupational safety •Community resources	VEs and/or caregiver who are given information on the following: Dementia diagnosis, prognosis, and associated behavioral symptoms Home occupational safety, Community resources	VEs with dementia and a caregiver	No	No	P	ACOVE-3	Reuben 2013, Roth 2012, Ganz 2010, Wenger 2011, Jennings 2016, Van der Ploeg 2008
94	Wenger, 2007	Other	Cognition/ Mental health		Dementia	IF a VE has dementia, THEN s/he should be screened annually for behavioral symptoms of dementia.	VEs who are screened annually for behavioral symptoms of dementia	VEs with dementia	No	No	P	ACOVE-3	Reuben 2013, Roth 2012, Ganz 2010, Wenger 2011, Jennings 2016, Van der Ploeg 2008
95	Wenger, 2007	Other	Cognition/ Mental health		Dementia	IF a VE with dementia has behavioral symptoms, THEN specific target symptoms should be documented and behavioral interventions instituted first or concurrently with pharmacotherapy, OR if treating first with a pharmacological intervention, then severe symptoms or safety concerns should be present and documented.	VEs with documentation of specific target symptoms and behavioral interventions that are instituted first or concurrently with pharmacotherapy, OR if treating first with a pharmacological intervention, then severe symptoms or safety concerns are present and documented	VEs with dementia who have behavioral symptoms	No	No	P	ACOVE-3	Reuben 2013, Ganz 2010, Wenger 2011, Jennings 2016, Van der Ploeg 2008
96	Wenger, 2007	Other	• Cognition/ Mental health • Patient perceptions and interaction		Dementia	IF a VE with dementia and behavioral symptoms is newly treated with an antipsychotic, THEN there should be a documented risk–benefit discussion.	VEs with a documented risk–benefit discussion.	VEs with dementia and behavioral symptoms newly treated with an antipsychotic	No	No	P	ACOVE-3	Reuben 2013, Ganz 2010, Wenger 2011, Jennings 2016, Van der Ploeg 2008
97	Wenger, 2007	Other	Cognition/ Mental health		Dementia	IF a VE has newly diagnosed dementia, THEN one of the following should occur (consistent with state law): •Patient advised not to drive a motor vehicle •Referral to the Department of Motor Vehicles to test driving ability •Referred to a driver's safety course that includes assessment of driving ability	VEs in whom occured one of the following (consistent with state law): Individual advised not to drive a motor vehicle Referral to the Department of Motor Vehicles to test driving ability Referral to a driver’s safety course that includes assessment of driving ability	VEs newly diagnosed with dementia	No	No	P	ACOVE-3	Reuben 2013, Ganz 2010, Wenger 2011, Jennings 2016
98	Wenger, 2007	Other	• Cognition/ Mental health • Functional performance		Dementia	IF a VE is new to a primary care practice or inpatient service, THEN there should be a documented assessment of cognitive ability and functional status.	VEs with a documented assessment of cognitive ability and functional status	VEs who are new to a primary care practice or inpatient service	No	No	P	ACOVE-3	Jennings 2016, Van der Ploeg 2008
99	Wenger, 2007	Other	• Cognition/ Mental health • Clinical issues	Medication	Dementia	IF a VE screens positive for dementia, THEN the physician should review the patient's medications (including over the counter) for any that may be associated with mental status changes.	VEs of whom the physician reviews the patient's medications (including over the counter) for any that may be associated with mental status changes	VEs who screen positive for dementia	No	No	P	ACOVE-3	Jennings 2016, Van der Ploeg 2008
100	Wenger, 2007	Other	Cognition/ Mental health		Depression	ALL VEs should have documentation of a screen for depression during the initial primary care evaluation and annually	VEs with documentation of a screen for depression during the initial primary care evaluation and annually	ALL VEs	individuals with advanced dementia or poor prognosis	No	P	ACOVE-3	Roth 2012, Wenger 2011
101	Wenger, 2007	Other	Cognition/ Mental health		Depression	IF a VE presents with one of the following symptoms (and the symptom has not previously been documented as a chronic condition): sad mood, feeling down, insomnia or difficulties with sleep, apathy or loss of interest in pleasurable activities, complaints of memory loss, unexplained weight loss, unexplained fatigue or low energy, THEN the individual should be asked about depression, treated for de…	VEs who are asked about depression, treated for depression, or who are referred to a mental health professional within 2 weeks of presentation	VEs presenting with one of the following symptoms (and the symptom has not previously been documented as a chronic condition): sad mood, feeling down, insomnia or difficulties with sleep, apathy or loss of interest in pleasurable activities, complaints of memory loss, unexplained weight loss, unexplained fatigue or low energy	individuals with advanced dementia or poor prognosis	No	P	ACOVE-3	Reuben 2013, Wenger 2011
102	Wenger, 2007	Other	Cognition/ Mental health		Depression	IF a VE receives a diagnosis of a new depression episode, THEN the medical record should document at least three of the nine Diagnostic and Statistical Manual for Mental Disorders target symptoms for major depression within 2 weeks of diagnosis.	VEs with a medical record that documents at least three of the nine Diagnostic and Statistical Manual for Mental Disorders target symptoms for major depression within 2 weeks of diagnosis	VEs receiving a diagnosis of a new depression episode	individuals with advanced dementia or poor prognosis	No	P	ACOVE-3	Reuben 2013, Ganz 2010, Wenger 2011, Van der Ploeg 2008
103	Wenger, 2007	Other	Cognition/ Mental health		Depression	IF a VE receives a diagnosis of a new depression episode, THEN the medical record should document on the day of diagnosis the presence or absence of suicidal ideation and psychosis	VEs with a medical record that documents on the day of diagnosis the presence or absence of suicidal ideation and psychosis	VEs receiving a diagnosis of a new depression episode	individuals with advanced dementia or poor prognosis	No	P	ACOVE-3	Reuben 2013 (calculated this QI for ideation and psychosis seperately), Ganz 2010, Wenger 2011, Van der Ploeg 2008
104	Wenger, 2007	Other	Cognition/ Mental health		Depression	IF a VE has thoughts of suicide, THEN the medical record should document, on the same date, that the individual has no immediate plan for suicide or was referred for evaluation for psychiatric hospitalization.	VEs with a medical record that documents, on the same date, that the individual has no immediate plan for suicide or was referred for evaluation for psychiatric hospitalization	VEs having thoughts of suicide	No	No	P	ACOVE-3	Reuben 2013, Ganz 2010, Wenger 2011, Van der Ploeg 2008
105	Wenger, 2007	Other	Cognition/ Mental health		Depression	IF a VE has thoughts of suicide, THEN the medical record should document, on the same date, that the individual was asked about access to firearms.	VEs with a medical record that documents, on the same date, that the individual was asked about access to firearms	VEs having thoughts of suicide	No	No	P	ACOVE-3	Reuben 2013, Ganz 2010, Wenger 2011
106	Wenger, 2007	Other	Clinical issues	Follow-up / monitoring and examinations	Depression	IF a VE receives a diagnosis of a new depression episode, THEN the medical record should document evaluation of the following within 1 month or in the prior 3 months: • Hypothyroidism for women • Substance dependence or abuse	VEs with a medical record that documents evaluation of the following within 1 month or in the prior 3 months: Hypothyroidism for women.	VEs receiving a diagnosis of a new depression episode	No	No	P	ACOVE-3	Reuben 2013, Ganz 2010, Wenger 2011, Van der Ploeg 2008
107	Wenger, 2007	Other	Cognition/ Mental health		Depression	IF a VE is diagnosed with depression, THEN antidepressant treatment, psychotherapy, or ECT should be offered within 2 weeks after diagnosis unless there is documentation within that period that the individual has improved or unless the individual has substance abuse or dependence, in which case, treatment may wait until 8 weeks after the individual is in a drug- or alcohol-free state.	VEs who are offered antidepressant treatment, psychotherapy, or ECT within 2 weeks after diagnosis unless there is documentation within that period that the individual has improved or unless the individual has substance abuse or dependence, in which case, treatment may wait until 8 weeks after the individual is in a drug- or alcohol-free state.	VEs diagnosed with depression	documentation within that period that the individual has improved or the individual has substance abuse or dependence	No	P	ACOVE-3	Reuben 2013, Ganz 2010, Wenger 2011
108	Wenger, 2007	Other	Clinical issues	Medication	Depression	IF a VE is started on antidepressant medication, THEN the following medications should not be used as first- or second-line therapy: tertiary amine tricyclics (amitriptyline, imipramine, doxepin, clomipramine, trimipramine), monoamine oxidase inhibitors (unless atypical depression is present), benzodiazepines, stimulants (except methylphenidate).	VEs who did not use the following medications as first- or second-line therapy: Tertiary amine tricyclics (amitriptyline, imipramine, doxepin, clomipramine, trimipramine) Monoamine oxidase inhibitors (unless atypical depression is present) Benzodiazepines Stimulants (except methylphenidate)	VEs who started on antidepressant medication	No	No	P	ACOVE-3	Reuben 2013, Ganz 2010, Wenger 2011
109	Wenger, 2007	Other	Cognition/ Mental health		Depression	IF a VE has depression with psychotic features, THEN s/he should be referred to a psychiatrist OR should receive treatment with a combination of an antidepressant and an antipsychotic, or with ECT.	VEs who are referred to a psychiatrist OR who received treatment with a combination of an antidepressant and an antipsychotic, or with ECT	VEs having depression with psychotic features	No	No	P	ACOVE-3	Reuben 2013, Ganz 2010, Wenger 2011, Van der Ploeg 2008
110	Wenger, 2007	Other	Cognition/ Mental health		Depression	IF a VE is newly treated for depression, THEN the following should be documented at the first follow-up visit to the same physician or to a mental health provider within 4 weeks of treatment initiation: •Degree of response to at least two of the nine DSM-IV target symptoms for major depression •Medication side effects, if he or she is taking antidepressant medications	VEs with documentation of the following at the first follow-up visit to the same physician or to a mental health provider within 4 weeks of treatment initiation: Degree of response to at least 2 of the 9 Diagnostic and Statistical Manual for Mental Disorders, Fourth Edition, target symptoms for major depression	VEs newly treated for depression	individuals with advanced dementia or poor prognosis	No	P	ACOVE-3	Reuben 2013, Ganz 2010, Wenger 2011
111	Wenger, 2007	Other	Cognition/ Mental health		Depression	IF a VE is newly treated for depression and has suicidal ideation at an outpatient visit, THEN at the next follow-up visit, which must occur within 1 week, documentation should reflect asking about suicide risk.	VEs with documentation that reflects asking about suicide risk at the next follow-up visit, which must occur within 1 week	VEs newly treated for depression and who have suicidal ideation at an outpatient visit	individuals with advanced dementia or poor prognosis	No	P	ACOVE-3	Reuben 2013, Ganz 2010, Wenger 2011
112	Wenger, 2007	Other	Cognition/ Mental health		Depression	IF a VE has no meaningful symptom response after 6 weeks of depression treatment, THEN one of the following treatment options should be initiated by the 8th week of treatment: •If initial treatment was medication, dose should be optimized or changed, or the patient should be referred to a psychiatrist. •If initial treatment was psychotherapy alone, medication should be initiated, or referral to a…	VEs of whom one of the following treatment options is initiated by the 8th week of treatment: Medication dose is optimized or changed. Referral to a psychiatrist (if initial treatment was medication). Medication is initiated or referral to a psychiatrist is offered (if initial treatment was psychotherapy alone).	VEs having no meaningful symptom response after 6 weeks of depression treatment	No	No	P	ACOVE-3	Reuben 2013, Ganz 2010, Wenger 2011
113	Wenger, 2007	Other	Cognition/ Mental health		Depression	IF a VE with depression responds only partially after 12 weeks of treatment, THEN one of the following treatment options should be instituted by the 16th week of treatment. •If initial treatment includes medication, switch to a different medication class or add a second medication to the first. •If the initial treatment was medication, add psychotherapy. •If initial treatment was psychotherapy wi…	VEs of whom one of the following treatment options is instituted by the 16th week of treatment: Switch to a different medication class or add a second medication to the first (if initial treatment includes medication). Add psychotherapy (if the initial treatment was medication). Try medication (if initial treatment was psychotherapy without medication). Consider ECT. Refer to a psychiatrist.	VEs with depression who respond only partially after 12 weeks of treatment	No	No	P	ACOVE-3	Reuben 2013, Ganz 2010, Wenger 2011
114	Wenger, 2007	Other	Clinical issues	Follow-up / monitoring and examinations	Depression	IF a VE with a history of cardiac disease is started on a tricyclic medication, THEN a baseline ECG should be performed before initiation if one was not performed in the prior 3 months.	VEs with a baseline ECG before initiation if one was not performed in the prior 3 months	VEs with a history of cardiac disease who are started on a tricyclic medication	No	No	P	ACOVE-3
115	Wenger, 2007	Other	Clinical issues	Medication	Depression	IF a VE is taking a selective serotonin reuptake inhibitor (SSRI), THEN an MAOI should not be used for at least 2 weeks after termination of the SSRI (and for at least 5 weeks after termination of fluoxetine)	VEs in whom a MAOI is not used for at least 2 weeks after termination of the SSRI (and for at least 5 weeks after termination of fluoxetine)	VEs taking a selective serotonin reuptake inhibitor (SSRI)	No	No	P	ACOVE-3
116	Wenger, 2007	Other	Clinical issues	Medication	Depression	IF a VE is taking an MAOI, THEN he or she should not receive medications that have the potential for serious interactions with MAOIs or for at least 2 weeks after termination of the MAOI.	VEs who did not receive medications that have the potential for serious interactions with MAOIs or for at least 2 weeks after termination of the MAOI	VEs taking an MAOI	No	No	P	ACOVE-3
117	Wenger, 2007	Other	• Clinical issues • Continuity and coordination of care	Medication	Depression	IF a VE with depression has responded to antidepressant medication, THEN he or she should be continued on the drug at the same dose for at least 6 months and make at least one clinician contact (office visit or phone) during that period.	VEs who are continued on the drug at the same dose for at least 6 months and make at least one clinician contact (office visit or phone) during that period.	VEs with depression who have responded to antidepressant medication	No	No	P	ACOVE-3
118	Wenger, 2007	Other	• Clinical issues • Continuity and coordination of care • Cognition/ Mental health	• Medication • Non-pharmacological treatment	Depression	IF a VE has experienced three or more episodes of depression, THEN he or she should receive maintenance antidepressant medication with the same type and dose of medication for at least 24 months with at least four office or telephone visits for depression during that period.	VEs receiving maintenance antidepressant medication with the same type and dose of medication for at least 24 months with at least four office or telephone visits for depression during that period	VEs who have experienced three or more episodes of depression	No	No	P	ACOVE-3
119	Wenger, 2007	Other	Clinical issues	Follow-up / monitoring and examinations	Diabetes Mellitus	IF a VE has diabetes mellitus, THEN glycated hemoglobin should be measured annually.	VEs with an annual measurement of HbA1c	VEs with diabetes mellitus	individuals with advanced dementia or poor prognosis	No	P	ACOVE-3	Wenger 2011, Van der Ploeg 2008
120	Wenger, 2007	Other	Clinical issues	• Clinical events and targets • Non-pharmacological treatment	Diabetes Mellitus	IF a VE has high hemoglobin A1c (HbA1c), THEN a therapeutic intervention should occur: • HbA1c 9–10.9%: within 3 months • HbA1c ≥11%: within 1 month	VEs in whom a therapeutic intervention occured: HgbA1c 9–10.9%, within 3 months	VEs who have high HbA1c	individuals with advanced dementia or poor prognosis	No	P	ACOVE-3	Wenger 2011, Van der Ploeg 2008
121	Wenger, 2007	Other	Clinical issues	Follow-up / monitoring and examinations	Diabetes Mellitus	IF a diabetic VE does not have established renal disease and is not receiving an ACE inhibitor or angiotensin receptor blocker (ARB), THEN a test for proteinuria should be done annually.	Diabetic VEs who have an annual test for proteinuria	Diabetic VEs who do not have established renal disease and who are not receiving an ACE inhibitor or ARB	individuals with advanced dementia or poor prognosis	No	P	ACOVE-3	Wenger 2011, Van der Ploeg 2008
122	Wenger, 2007	Other	Clinical issues	Medication	Diabetes Mellitus	IF a diabetic VE has proteinuria, THEN an ACE inhibitor or ARB should be prescribed.	Diabetic VEs who are prescribed an ACE inhibitor or ARB	Diabetic VEs who have proteinuria	individuals with advanced dementia or poor prognosis	No	P	ACOVE-3	Wenger 2011
123	Wenger, 2007	Other	Clinical issues	Follow-up / monitoring and examinations	Diabetes Mellitus	IF a VE has diabetes mellitus, THEN blood pressure should be measured at each primary care and endocrinology visit.	VEs with a blood pressure measurement at each primary care and endocrinology visit	VEs with diabetes mellitus	individuals with advanced dementia or poor prognosis	No	P	ACOVE-3	Wenger 2011, Van der Ploeg 2008
124	Wenger, 2007	Other	Clinical issues	Non-pharmacological treatment	Diabetes Mellitus	IF a diabetic VE has a persistent (on two consecutive visits) elevation of systolic BP > 130 mmHg, THEN an intervention (e.g., pharmacological, lifestyle, compliance) should occur, or there should be documentation of a reversible cause or justification for the elevation.	Diabetic VEs who had an intervention (e.g., pharmacological, lifestyle, compliance), or documentation of a reversible cause or justification for the elevation	Diabetic VEs who have a persistent (on two consecutive visits) elevation of systolic BP > 130 mmHg	individuals with advanced dementia or poor prognosis	No	P	ACOVE-3	Wenger 2011, Van der Ploeg 2008
125	Wenger, 2007	Other	Clinical issues	Medication	Diabetes Mellitus	IF a diabetic VE is not on anticoagulant or antiplatelet therapy, THEN daily aspirin should be prescribed.	Diabetic VEs who are prescribed daily aspirin	Diabetic VEs who are not on anticoagulant or antiplatelet therapy	individuals with advanced dementia or poor prognosis	No	P	ACOVE-3	Wenger 2011
126	Wenger, 2007	Other	Clinical issues	• Medication • Non-pharmacological treatment	Diabetes Mellitus	IF a diabetic VE has fasting low-density lipoprotein cholesterol (LDL-C) > 130 mg/dL, THEN a pharmacological or lifestyle intervention should be offered within 3 months.	Diabetic VEs who are offered a pharmacological or lifestyle intervention within 3 months	Diabetic VEs who have fasting LDL-C > 130 mg/dL	individuals with advanced dementia or poor prognosis	No	P	ACOVE-3	Wenger 2011
127	Wenger, 2007	Other	Clinical issues	Follow-up / monitoring and examinations	Diabetes Mellitus	IF a VE has diabetes mellitus, THEN a foot examination should be performed annually.	VEs who had a foot examination annually	VEs having diabetes mellitus	No	No	P	ACOVE-3	Van der Ploeg 2008
128	Wenger, 2007	Other	Clinical issues	Follow-up / monitoring and examinations	Diabetes Mellitus	IF a VE with diabetes mellitus has a retinal examination, THEN the presence and degree of diabetic retinopathy should be documented.	VEs with documentation of the presence and degree of diabetic retinopathy	VEs with diabetes mellitus having a retinal examination	No	No	P	ACOVE-3
129	Wenger, 2007	Other	Clinical issues	Follow-up / monitoring and examinations	Diabetes Mellitus	IF a VE with diabetes mellitus is not blind and did not have retinopathy on a previous examination, THEN he or she should have a retinal eye examination performed by a specialist every 2 years.	VEs having a retinal eye examination performed by a specialist every 2 years	VEs with diabetes mellitus who are not blind and who did not have retinopathy on a previous examination	No	No	P	ACOVE-3	Van der Ploeg 2008
130	Wenger, 2007	Other	• End of life care • Cognition/ Mental health			ALL VEs should have in the outpatient chart an individual’s surrogate decision-maker or documentation of a discussion to identify or search for a surrogate decision-maker.	VEs with an outpatient chart that includes individual’s surrogate decision-maker or documentation of a discussion to identify or search for a surrogate decision-maker	ALL VEs	No	No	P	ACOVE-3	Roth 2012, Wenger 2011
131	Wenger, 2007	Other	• End of life care • Psycho-social aspects			IF a VE is a caregiver for a spouse, significant other, or dependent that is terminally ill or has very limited function, THEN the VE should be assessed for caregiver financial, physical, or emotional stress.	VEs who are assessed for caregiver financial, physical, or emotional stress	VEs who are caregiver for a spouse, significant other, or dependent that is terminally ill or has very limited function	individuals with advanced dementia or poor prognosis	No	P	ACOVE-3	Wenger 2011, Van der Ploeg 2008
132	Wenger, 2007	Other	• End of life care • Psycho-social aspects			IF a VE’s spouse or significant other dies, THEN the VE should be assessed for depression or thoughts of suicidality within 6 months.	VEs who are assessed for depression or thoughts of suicidality within 6 months	VEs whose spouse or significant other dies	individuals with advanced dementia or poor prognosis	No	P	ACOVE-3	Wenger 2011, Van der Ploeg 2008
133	Wenger, 2007	Other	End of life care		*Cancer *Congestive Heart Failure *Pulmonary disease *Liver disease *Renal disease *Dementia	IF a VE dies an expected death with metastatic cancer, oxygen-dependent pulmonary disease, New York Heart Association (NYHA) Class III–IV congestive heart failure (CHF), end-stage liver disease, end-stage (Stage IV) renal disease, or dementia, THEN the chart should document the following within the 6 months before death. •Pain and other symptoms •Spiritual and existential concerns •Caregiver burd…	The chart documents the following within the 6 months before death. •Pain and other symptoms •Spiritual and existential concerns •Caregiver burdens and need for practical assistance •Advance care planning	VEs dying an expected death with metastatic cancer, oxygen-dependent pulmonary disease, New York Heart Association (NYHA) Class III–IV congestive heart failure (CHF), end-stage liver disease, end-stage (Stage IV) renal disease, or dementia	No	No	P	ACOVE-3	Van der Ploeg 2008
134	Wenger, 2007	Other	End of life care		*Cancer *Congestive Heart Failure *Pulmonary disease *Liver disease *Renal disease *Dementia	IF a VE dies an expected death with metastatic cancer, oxygen-dependent pulmonary disease, NYHA Class III–IV CHF, end-stage liver disease, end-stage (Stage IV) renal disease, or dementia, THEN the chart should document one of the following within the 6 months before death. •Discussion of the medical condition and goals for treatment with a designated surrogate •Patient's preference for not involv…	The chart documents one of the following within the 6 months before death. •Discussion of the medical condition and goals for treatment with a designated surrogate •Patient's preference for not involving a designated surrogate in discussions •Note that a surrogate decision maker is unavailable	VEs dying an expected death with metastatic cancer, oxygen-dependent pulmonary disease, NYHA Class III–IV CHF, end-stage liver disease, end-stage (Stage IV) renal disease, or dementia	No	No	P	ACOVE-3
135	Wenger, 2007	Other	End of life care			IF a VE has an advance directive in the outpatient, inpatient, or nursing home medical record, or the patient reports the existence of an advance directive in an interview, and the patient receives care in a second venue, THEN the advance directive should be present in the medical record at the second venue, or documentation should acknowledge its existence and its contents.	The advance directive is present in the medical record at the second venue, or documentation acknowledges its existence and its contents	VEs having an advance directive in the outpatient, inpatient, or nursing home medical record, or VEs reporting the existence of an advance directive in an interview, and the VE receives care in a second venue	No	No	P	ACOVE-3
136	Wenger, 2007	Other	• End of life care • Patients perceptions and interaction			IF a VE has documented treatment preferences to withhold or withdraw life-sustaining treatment (e.g., DNR order, no tube feeding, no hospital transfer), THEN these treatment preferences should be followed.	The treatment preferences of the VE are followed	VEs having documented treatment preferences to withhold or withdraw life-sustaining treatment (e.g., DNR order, no tube feeding, no hospital transfer)	No	No	P	ACOVE-3
137	Wenger, 2007	Other	End of life care		Dementia	IF a VE with dementia has a gastrostomy or jejunum tube placed, THEN before placement, the medical record should document one of the following: •Patient preferences concerning tube feeding •If patient is decisionally incapacitated and a surrogate decision maker is available, discussion of patient preferences or best interests •If patient is decisionally incapacitated and a surrogate decision make…	Before placement, the medical record documents one of the following: •Patient preferences concerning tube feeding •If patient is decisionally incapacitated and a surrogate decision maker is available, discussion of patient preferences or best interests •If patient is decisionally incapacitated and a surrogate decision maker is not available, a formal decision mechanism is used.	VEs with dementia having a gastrostomy or jejunum tube placed	No	No	P	ACOVE-3
138	Wenger, 2007	Other	• End of life care • Clinical issues	Follow-up / monitoring and examinations	Lung cancer	IF a VE is diagnosed with lung cancer or cancer metastatic to lung, NYHA Class III–IV CHF, or oxygen-dependent pulmonary disease, THEN a self-reported assessment of dyspnea should be documented in the outpatient chart.	A self-reported assessment of dyspnea is documented in the outpatient chart	VEs diagnosed with lung cancer or cancer metastatic to lung, NYHA Class III–IV CHF, or oxygen-dependent pulmonary disease	No	No	P	ACOVE-3
139	Wenger, 2007	Other	• End of life care • Clinical issues	Medication	• Cancer • Pulmonary disease	IF a VE with metastatic cancer or oxygen-dependent pulmonary disease has dyspnea refractory to nonopiate medications, THEN opiate medications should be offered.	VEs who are offered opiate medications	VEs with metastatic cancer or oxygen-dependent pulmonary disease having dyspnea refractory to nonopiate medications	No	No	P	ACOVE-3	Van der Ploeg 2008
140	Wenger, 2007	Other	• End of life care • Clinical issues	Non-pharmacological treatment	• Cancer • Congestive Heart Failure • Pulmonary disease	IF a VE is in hospice or has a preference for no hospitalization and is living with oxygen-dependent pulmonary disease, lung cancer, or NYHA Class III–IV CHF, THEN the medical record should document a plan for management of worsening or emergent dyspnea.	VEs of whom the medical record documents a plan for management of worsening or emergent dyspnea	VEs in hospice or having a preference for no hospitalization and living with oxygen-dependent pulmonary disease, lung cancer, or NYHA Class III–IV CHF	No	No	P	ACOVE-3
141	Wenger, 2007	Other	• End of life care • Clinical issues	Non-pharmacological treatment		IF a VE who had dyspnea in the last 7 days of life died an expected death, THEN the chart should document dyspnea care and follow-up.	VEs of whom the chart documents dyspnea care and follow-up	VEs who had dyspnea in the last 7 days of life who died an expected death	No	No	P	ACOVE-3	Van der Ploeg 2008
142	Wenger, 2007	Other	• End of life care • Clinical issues	Medication		IF a noncomatose VE is not expected to survive, and a mechanical ventilator is withdrawn or withheld, THEN the chart should document whether the patient has dyspnea, and the patient should receive (or have orders available for) an infusion of an opiate, benzodiazepine, or barbiturate infusion.	VEs of whom the chart documents whether the patient has dyspnea, and the patient receives (or have orders available for) an infusion of an opiate, benzodiazepine, or barbiturate infusion	Noncomatose VEs who are not expected to survive, and a mechanical ventilator is withdrawn or withheld	No	No	P	ACOVE-3
143	Wenger, 2007	Other	• End of life care • Clinical issues	Non-pharmacological treatment	Cancer	IF a VE with end-stage metastatic cancer is treated with opiates for pain, THEN the medical record should document a plan for management of worsening or emergent pain.	VEs with a medical record that documents a plan for management of worsening or emergent pain	VEs with end-stage metastatic cancer who are treated with opiates for pain	No	No	P	ACOVE-3
144	Wenger, 2007	Other	• End of life care • Clinical issues	Follow-up / monitoring and examinations		IF a VE who was conscious during the last 7 days of life died an expected death, THEN the medical record should contain documentation about presence or absence of pain during the last 7 days of life.	VEs with a medical record that contains documentation about presence or absence of pain during the last 7 days of life.	VEs who were conscious during the last 7 days of life and who died an expected death	No	No	P	ACOVE-3	Van der Ploeg 2008
145	Wenger, 2007	Other	• End of life care • Clinical issues	Non-pharmacological treatment	Cancer	IF a VE with end-stage metastatic cancer has obstructive GI symptoms, THEN the medical record should document a plan for management of worsening or emergent nausea and vomiting.	VEs with a medical record that documents a plan for management of worsening or emergent nausea and vomiting.	VEs with end-stage metastatic cancer having obstructive GI symptoms	No	No	P	ACOVE-3
146	Wenger, 2007	Other	Clinical issues	Follow-up / monitoring and examinations	Falls & mobility disorders	ALL VEs should have documentation that they were asked annually about the occurrence of recent falls.	VEs with documentation that they were asked annually about the occurrence of recent falls	ALL VEs	No	No	P	ACOVE-3	Roth 2012, Wenger 2011
147	Wenger, 2007	Other	Clinical issues	Follow-up / monitoring and examinations	Falls & mobility disorders	IF a VE reports a history of ≥ 2 falls (or 1 fall with injury) in the past year, THEN there should be documentation of a basic fall history (circumstances, medications, chronic conditions, mobility, alcohol intake) within 3 months of the report (or within 4 weeks of the report if the most recent fall occurred in the past 4 weeks).	VEs with documentation of a basic fall history (circumstances, medications, chronic conditions, mobility, alcohol intake) within 3 months of the report (or within 4 weeks of the report if the most recent fall occurred in the past 4 weeks)	VEs reporting a history of ≥ 2 falls (or 1 fall with injury) in the past year	No	No	P	ACOVE-3	Reuben 2013, Ganz 2010, Wenger 2011, Askari 2016, Van der Ploeg 2008
148	Wenger, 2007	Other	Clinical issues	Follow-up / monitoring and examinations	Falls & mobility disorders	IF a VE reports a history of ≥ 2 falls (or 1 fall with injury) in the past year, THEN there should be documentation of orthostatic vital signs (blood pressure and pulse) within 3 months of the report (or within 4 weeks of the report if the most recent fall occurred in the past 4 weeks).	VEs with documentation of orthostatic vital signs (blood pressure and pulse) within 3 months of the report (or within 4 weeks of the report if the most recent fall occurred in the past 4 weeks)	VEs reporting a history of ≥ 2 falls (or 1 fall with injury) in the past year	No	No	P	ACOVE-3	Reuben 2013, Ganz 2010, Wenger 2011
149	Wenger, 2007	Other	Clinical issues	Follow-up / monitoring and examinations	Falls & mobility disorders	IF a VE reports a history of ≥ 2 falls (or 1 fall with injury) in the past year, THEN there should be documentation of receipt of an eye examination in the past year or evidence of visual acuity testing within 3 months of the report.	VEs with documentation of receipt of an eye examination in the past year or evidence of visual acuity testing within 3 months of the report	VEs reporting a history of ≥ 2 falls (or 1 fall with injury) in the past year	individuals with advanced dementia or poor prognosis	No	P	ACOVE-3	Reuben 2013, Ganz 2010, Wenger 2011, Askari 2016, Van der Ploeg 2008
150	Wenger, 2007	Other	Functional performance		Falls & mobility disorders	IF a VE reports a history of ≥ 2 falls (or 1 fall with injury) in the past year, THEN there should be documentation of a basic gait, balance, and strength evaluation within 3 months of the report (or within 4 weeks of the report if the most recent fall occurred in the past 4 weeks).	VEs with documentation of a basic gait, balance, and strength evaluation within 3 months of the report (or within 4 weeks of the report if the most recent fall occurred in the past 4 weeks)	VEs reporting a history of ≥ 2 falls (or 1 fall with injury) in the past year	No	No	P	ACOVE-3	Reuben 2013, Ganz 2010, Wenger 2011, Van der Ploeg 2008
151	Wenger, 2007	Other	Functional performance		Falls & mobility disorders	IF a VE has new or worsening difficulty with ambulation, balance, or mobility, THEN there should be documentation of a basic gait, balance, and strength evaluation within 3 months of the report.	VEs with documentation of a basic gait, balance, and strength evaluation within 3 months of the report	VEs having new or worsening difficulty with ambulation, balance, or mobility	No	No	P	ACOVE-3	Reuben 2013, Ganz 2010, Wenger 2011, Askari 2016
152	Wenger, 2007	Other	Cognition/ Mental health		Falls & mobility disorders	IF a VE reports a history of ≥ 2 falls (or 1 fall with injury) in the past year, THEN there should be documentation of an assessment of cognitive status in the past 6 months or within 3 months of the report (or within 4 weeks of the report if the most recent fall occurred in the past 4 weeks).	VEs with documentation of an assessment of cognitive status in the past 6 months or within 3 months of the report (or within 4 weeks of the report if the most recent fall occurred in the past 4 weeks)	VEs reporting a history of ≥ 2 falls (or 1 fall with injury) in the past year	individuals with advanced dementia or poor prognosis	No	P	ACOVE-3	Reuben 2013, Ganz 2010, Wenger 2011, Askari 2016, Van der Ploeg 2008
153	Wenger, 2007	Other	Functional performance		Falls & mobility disorders	IF a VE reports a history of ≥ 2 falls (or 1 fall with injury) in the past year, THEN there should be documentation of an assessment and modification of home hazards recommended in the past year or within 3 months of the report.	VEs with documentation of an assessment and modification of home hazards recommended in the past year or within 3 months of the report	VEs reporting a history of ≥ 2 falls (or 1 fall with injury) in the past year	No	No	P	ACOVE-3	Reuben 2013, Roth 2012, Ganz 2010, Wenger 2011, Askari 2016, Van der Ploeg 2008
154	Wenger, 2007	Other	Clinical issues	Medication	Falls & mobility disorders	IF a VE reports a history of ≥ 2 falls (or 1 fall with injury) in the past year and is taking a benzodiazepine, THEN there should be documentation of a discussion of related risks and assistance offered to reduce or discontinue benzodiazepine use.	VEs with documentation of a discussion of related risks and assistance offered to reduce or discontinue benzodiazepine use	VEs reporting a history of ≥ 2 falls (or 1 fall with injury) in the past year and who are taking a benzodiazepine	No	No	P	ACOVE-3	Reuben 2013, Ganz 2010, Wenger 2011, Askari 2016, Van der Ploeg 2008
155	Wenger, 2007	Other	Clinical issues	Non-pharmacological treatment	Falls & mobility disorders	IF a VE demonstrates decreased balance or proprioception or increased postural sway AND does not have an assistive device, THEN an evaluation or prescription for an assistive device should be offered within 3 months.	VEs with an evaluation or prescription for an assistive device that is offered within 3 months	VEs demonstrating decreased balance or proprioception or increased postural sway AND who do not have an assistive device	No	No	P	ACOVE-3	Reuben 2013, Ganz 2010, Wenger 2011, Askari 2016, Van der Ploeg 2008
156	Wenger, 2007	Other	Functional performance		Falls & mobility disorders	IF a VE reports a history of 2 falls (or 1 fall with injury) in the past year AND has an assistive device, THEN there should be documentation of an assistive device review in the past 6 months or within 3 months of the report (or within 4 weeks of the report if the most recent fall occurred in the past 4 weeks).	VEs with documentation of an assistive device review in the past 6 months or within 3 months of the report (or within 4 weeks of the report if the most recent fall occurred in the past 4 weeks)	VEs reporting a history of 2 falls (or 1 fall with injury) in the past year AND who have an assistive device	No	No	P	ACOVE-3	Reuben 2013, Ganz 2010, Wenger 2011, Askari 2016, Van der Ploeg 2008
157	Wenger, 2007	Other	Functional performance		Falls & mobility disorders	IF a VE is found to have a problem with gait, balance, strength, or endurance, THEN there should be documentation of a structured or supervised exercise program offered in the past 6 months or within 3 months of the report.	VEs with documentation of a structured or supervised exercise program offered in the past 6 months or within 3 months of the report	VEs found to have a problem with gait, balance, strength, or endurance	individuals with advanced dementia or poor prognosis	No	P	ACOVE-3	Reuben 2013, Ganz 2010, Wenger 2011, Askari 2016, Van der Ploeg 2008
158	Wenger, 2007	Other	Clinical issues	Follow-up / monitoring and examinations		ALL VEs should have an annual evaluation of hearing status.	VEs with an annual evaluation of hearing status	ALL VEs	No	No	P	ACOVE-3
159	Wenger, 2007	Other	Clinical issues	Follow-up / monitoring and examinations		ALL VEs should have an evaluation of hearing status as part of the initial evaluation.	VEs with an evaluation of hearing status as part of the initial evaluation	ALL VEs	No	No	P	ACOVE-3
160	Wenger, 2007	Other	Clinical issues	Follow-up / monitoring and examinations		IF a VE has a self-reported hearing problem or fails a hearing screening, THEN he or she should be referred for formal evaluation by an otolaryngologist or audiologist within 3 months.	VEs who are referred for formal evaluation by an otolaryngologist or audiologist within 3 months.	VEs having a self-reported hearing problem or failing a hearing screening	No	No	P	ACOVE-3
161	Wenger, 2007	Other	Clinical issues	Non-pharmacological treatment		IF a VE is a hearing aid candidate (according to audiometry), THEN he or she should be offered rehabilitation with a hearing aid.	VEs who are offered rehabilitation with a hearing aid	VEs who are a hearing aid candidate (according to audiometry)	No	No	P	ACOVE-3
162	Wenger, 2007	Other	Clinical issues	Follow-up / monitoring and examinations		IF a VE has conductive hearing loss (according to audiometry), THEN the patient should be offered a referral to an otolaryngologist.	VEs who are offered a referral to an otolaryngologist	VEs having conductive hearing loss (according to audiometry)	No	No	P	ACOVE-3
163	Wenger, 2007	Other	Clinical issues	Non-pharmacological treatment		IF a VE has profound bilateral sensorineural hearing loss that has not responded to hearing aid rehabilitation, THEN he or she should be offered referral for cochlear implantation.	VEs who are offered referral for cochlear implantation.	VEs having profound bilateral sensorineural hearing loss that has not responded to hearing aid rehabilitation	No	No	P	ACOVE-3
164	Wenger, 2007	Other	Clinical issues	Non-pharmacological treatment		IF audiometry and formal evaluation reveal that a VE's hearing loss would not benefit from a hearing aid (or he or she cannot afford it) or treatment from an otolaryngologist or that he or she has a persistent hearing handicap, THEN he or she should be offered hearing rehabilitation or an assistive listening device (telephone amplifiers, TTY/TDD devices, television headphones, infrared systems, l…	VEs who are offered hearing rehabilitation or an assistive listening device (telephone amplifiers, TTY/TDD devices, television headphones, infrared systems, lighted telephones, door knock alert systems, vibrating clocks, or smoke detectors with strobe lights)	Audiometry and formal evaluation reveal that VEs hearing loss would not benefit from a hearing aid (or he or she cannot afford it) or treatment from an otolaryngologist or that he or she has a persistent hearing handicap	No	No	P	ACOVE-3
165	Wenger, 2007	Other	Clinical issues	Medication	Heart failure	IF a VE has a left ventricular ejection fraction (LVEF) <40%, THEN s/he should receive an ACE inhibitor (or an ARB if ACE inhibitor intolerant).	VEs who received an ACE inhibitor (or an ARB if ACE inhibitor intolerant)	VEs having a left ventricular ejection fraction <40%	individuals with advanced dementia or poor prognosis	No	P	ACOVE-3	Ganz 2010, Wenger 2011
166	Wenger, 2007	Other	Clinical issues	Medication	Heart failure	IF a VE has Heart Failure (HF) and LVEF <40%, THEN s/he should be treated with a beta-blocker known to prolong survival (carvedilol, metoprolol, or bisoprolol).	VEs who are treated with a beta-blocker known to prolong survival (carvedilol, metoprolol, or bisoprolol	VEs having heart failure and LVEF <40%	individuals with advanced dementia or poor prognosis	No	P	ACOVE-3	Ganz 2010, Wenger 2011
167	Wenger, 2007	Other	Clinical issues	Medication	Heart failure	IF a VE has heart failure, LVEF <40%, and no atrial fibrillation, THEN s/he should not be treated with a first- or second-generation calcium channel blocker.	VEs who are not treated with a first- or second-generation calcium channel blocker	VEs having heart failure, LVEF <40%, and no atrial fibrillation	No	No	P	ACOVE-3	Ganz 2010, Wenger 2011
168	Wenger, 2007	Other	Clinical issues	Follow-up / monitoring and examinations	Heart failure	IF a VE has heart failure, THEN the following physical examination elements should be documented at each primary care/cardiology outpatient visit: • Weight • BP • Heart rate • Assessment of volume overload	VEs with documentation of the following physical examination elements at each primary care/cardiology outpatient visit: Weight Blood pressure Heart rate Assessment of volume overload	VEs having heart failure	No	No	P	ACOVE-3	Ganz 2010, Wenger 2011
169	Wenger, 2007	Other	Clinical issues	Follow-up / monitoring and examinations	Heart failure	IF a VE is newly diagnosed with HF, THEN he or she should have a history taken at diagnosis or hospitalization that documents the following: • Symptoms of volume overload. • Current symptoms of chest pain or angina pectoris. • Prior myocardial infarction, coronary artery disease, or revascularization. • Hypertension. • Diabetes mellitus. • Hypercholesterolemia. • Valvular heart disease. • Thyroid…	VEs with a history taken at diagnosis or hospitalization that documents the mentioned items	VEs newly diagnosed with HF	No	No	P	ACOVE-3	Ganz 2010, Wenger 2011
170	Wenger, 2007	Other	Clinical issues	Follow-up / monitoring and examinations	Heart failure	IF a VE is newly diagnosed with HF, THEN he or she should have a physical examination at diagnosis or hospitalization that documents the following: • Weight. • Blood pressure and heart rate. • Lung examination. • Cardiac examination. • Abdominal examination. • Lower extremity examination.	VEs having physical examination at diagnosis or hospitalization that documents the mentioned items	VEs newly diagnosed with HF	No	No	P	ACOVE-3	Ganz 2010, Wenger 2011
171	Wenger, 2007	Other	Clinical issues	Follow-up / monitoring and examinations	Heart failure	IF a VE is newly diagnosed with HF, THEN he or she should undergo the following studies within 1 month of diagnosis if not done in the prior 3 months: • Chest X-ray. • Electrocardiogram. • Complete blood count. • Serum electrolytes. • Blood urea nitrogen. • Creatinine. • Glucose. • Albumin. • Liver function tests. • Thyroid-stimulating hormone. • Urinalysis.	VEs udergoing the mentioned studies within 1 month of diagnosis if not done in the prior 3 months	VEs newly diagnosed with HF	No	No	P	ACOVE-3	Ganz 2010, Wenger 2011
172	Wenger, 2007	Other	Clinical issues	Medication	Heart failure	IF a VE has HF and an LVEF less than 40%, THEN he or she should not be treated with a type I antiarrhythmic agent unless an implantable cardioverter defibrillator is in place.	VEs who are not treated with a type I antiarrhythmic agent unless an implantable cardioverter defibrillator is in place.	VEs having HF and an LVEF less than 40%	No	No	P	ACOVE-3	Ganz 2010, Wenger 2011
173	Wenger, 2007	Other	Clinical issues	• Medication • Non-pharmacological treatment	Heart failure	IF a VE is newly diagnosed or hospitalized with HF, THEN patient counseling in the following areas should be provided and documented: • Medication use, dosage, intervals, side effects. • Low-salt diet. • Exercise and physical activity. • Smoking cessation. • Weight monitoring. • Symptom management. • Avoiding or minimizing use of nonsteroidal anti-inflammatory drugs. • Prognosis/end-of-life issue…	VEs who are provided and documented patient counseling in the mentioned areas	VEs newly diagnosed or hospitalized with HF	No	No	P	ACOVE-3	Ganz 2010, Wenger 2011
174	Wenger, 2007	Other	Clinical issues	Follow-up / monitoring and examinations	Heart failure	IF a VE is newly diagnosed with HF or has known HF with an unexplained clinical deterioration, THEN he or she should have an evaluation of left ventricular function.	VEs having an evaluation of left ventricular function	VEs who are newly diagnosed with HF or who have known HF with an unexplained clinical deterioration	No	No	P	ACOVE-3
175	Wenger, 2007	Other	Clinical issues	Follow-up / monitoring and examinations	Heart failure	IF a VE with HF is taking digoxin and has signs of toxicity, THEN a digoxin level should be checked or digoxin discontinued within 1 week.	VEs who had a checked digoxin level or digoxin discontinued within 1 week	VEs with HF who are taking digoxin and who have signs of toxicity	No	No	P	ACOVE-3
176	Wenger, 2007	Other	Clinical issues	Follow-up / monitoring and examinations	Hypertension	IF an asymptomatic VE without a diagnosis of hypertension (HTN) has an elevated systolic BP measurement, THEN a repeat BP measurement should occur as follows: • 140–159 mmHg: within 6 months • 160–179 mmHg: within 2 months • ≥180 mmHg: within 1 month	Asymptomatic VEs with a repeat BP measurement that occurs as follows: • 140–159 mmHg: within 6 months • 160–179 mmHg: within 2 months • ≥180 mmHg: within 1 month	Asymptomatic VEs without a diagnosis of HTN having an elevated systolic BP measurement	No	No	P	ACOVE-3
177	Wenger, 2007	Other	Clinical issues	Follow-up / monitoring and examinations	Hypertension	IF a VE without a diagnosis of HTN has a systolic BP of 140 mmHg or higher on two consecutive visits, THEN the diagnosis of HTN should be documented or home or 24-hour ambulatory BP monitoring should be ordered within 2 months or documented as done in the previous 2 years.	The diagnosis of HTN is documented or home or 24-hour ambulatory BP monitoring is ordered within 2 months or documented as done in the previous 2 years	VEs without a diagnosis of HTN having a systolic BP of 140 mmHg or higher on two consecutive visits	No	No	P	ACOVE-3
178	Wenger, 2007	Other	Clinical issues	Follow-up / monitoring and examinations	Hypertension	IF a VE is newly diagnosed with HTN, THEN cardiovascular disease risk assessment should be performed within 3 months (if not done in the prior 3 months), including: • History: MI, angina pectoris, cardiomyopathy, aortic aneurysm, peripheral arterial disease, stroke, transient ischemic disease, hypercholesterolemia, family history of early coronary artery disease, smoking • Examination: murmurs or…	VEs with a cardiovascular disease risk assessment that is performed within 3 months (if not done in the prior 3 months), including: • History: MI, angina pectoris, cardiomyopathy, aortic aneurysm, peripheral arterial disease, stroke, transient ischemic disease, hypercholesterolemia, family history of early coronary artery disease, smoking • Examination: murmurs or gallops, peripheral arterial exa…	VEs newly diagnosed with HTN	No	No	P	ACOVE-3
179	Wenger, 2007	Other	Clinical issues	Follow-up / monitoring and examinations	Hypertension	IF a VE is newly diagnosed with HTN, THEN an assessment of renal function should be performed within 3 months (if not done in the prior 3 months).	VEs with an assessment of renal function that is performed within 3 months (if not done in the prior 3 months)	VEs newly diagnosed with HTN	No	No	P	ACOVE-3
180	Wenger, 2007	Other	Clinical issues	Follow-up / monitoring and examinations	Hypertension	IF a VE is newly diagnosed with HTN, THEN the quantity and frequency of alcohol intake should be documented within 3 months (if not done in the prior 3 months).	VEs who have the quantity and frequency of alcohol intake documented within 3 months (if not done in the prior 3 months)	VEs newly diagnosed with HTN	No	No	P	ACOVE-3
181	Wenger, 2007	Other	Clinical issues	Medication	Hypertension	IF a VE is newly diagnosed with HTN and is taking an NSAID or cyclooxygenase-2 inhibitor, THEN there should be documentation within 6 months of dose reduction, an attempt to use an alternative medication, or justification for continued use.	VEs with documentation within 6 months of dose reduction, an attempt to use an alternative medication, or justification for continued use	VEs newly diagnosed with HTN and taking an NSAID or cyclooxygenase-2 inhibitor	No	No	P	ACOVE-3
182	Wenger, 2007	Other	Clinical issues	Follow-up / monitoring and examinations	Hypertension	IF a VE is newly diagnosed with HTN, THEN a discussion of goal BP or risks of prolonged HTN should be documented within 3 months.	VEs with documentation within 3 months of a discussion of goal BP or risks of prolonged HTN	VEs newly diagnosed with HTN	No	No	P	ACOVE-3
183	Wenger, 2007	Other	Clinical issues	Non-pharmacological treatment	Hypertension	IF a VE is newly diagnosed with HTN, THEN a nonpharmacological intervention (e.g., diet, exercise, weight loss, reduced alcohol) should be recommended within 3 months (if not done in the prior 3 months).	VEs with a recommendation within 3 months (if not done in the prior 3 months) of a nonpharmacological intervention (e.g., diet, exercise, weight loss, reduced alcohol)	VEs newly diagnosed with HTN	No	No	P	ACOVE-3
184	Wenger, 2007	Other	Clinical issues	Non-pharmacological treatment	Hypertension	IF a VE with HTN has persistent (on 2 consecutive visits) systolic BP above goal*, THEN an intervention (e.g., pharmacological, lifestyle, compliance) should occur, or there should be documentation of a reversible cause or other justification for the elevation. • Goal systolic BP (mmHg): • Diabetes mellitus or chronic renal disease—130 mmHg • Home ambulatory monitoring—135 mmHg • All other patien…	VEs with an intervention (e.g., pharmacological, lifestyle, compliance), or documentation of a reversible cause or other justification for the elevation. *Goal systolic BP (mmHg): • –Diabetes mellitus or chronic renal disease—130 mmHg • –Home ambulatory monitoring—135 mmHg • –All other patients—140 mmHg or other specified goal	VEs with HTN having persistent (on 2 consecutive visits) systolic BP above goal*	No	No	P	ACOVE-3
185	Wenger, 2007	Other	Clinical issues	Follow-up / monitoring and examinations	Hypertension	IF a VE with HTN has persistent (on two consecutive visits) systolic BP above goal* continuously for more than 6 months, THEN there should be documentation of the suspected reason why the target was not reached and efforts to address the limitation. • Goal systolic BP (mmHg): • Diabetes mellitus/chronic renal disease—130 mmHg • Home ambulatory monitoring—135 mmHg • All other patients—140 mmHg or …	VEs with documentation of the suspected reason why the target was not reached and efforts to address the limitation. *Goal systolic BP (mmHg): • –Diabetes mellitus/chronic renal disease—130 mmHg • –Home ambulatory monitoring—135 mmHg • –All other patients—140 mmHg or other specified goal	VEs with HTN having persistent (on two consecutive visits) systolic BP above goal* continuously for more than 6 months	No	No	P	ACOVE-3
186	Wenger, 2007	Other	• Clinical issues • Service utilization	Non-pharmacological treatment	Hypertension	IF a VE without target organ damage has a diastolic BP of 120 mmHg or greater, THEN immediate therapy or referral to the emergency department or hospital should occur.	VEs with immediate therapy or referral to the emergency department or hospital	VEs without target organ damage having a diastolic BP of 120 mmHg or greater	No	No	P	ACOVE-3
187	Wenger, 2007	Other	Clinical issues	Medication	Hypertension	IF a VE's HTN medication regimen is changed (new medication or dose change) and within 1 week he or she reports dizziness, syncope or near syncope, near-fall, or fall, THEN he or she should be evaluated for orthostatic hypotension at the time of the report (or within 1 week if outside the office) or the medication regimen should be changed.	VEs who are evaluated for orthostatic hypotension at the time of the report (or within 1 week if outside the office) or a changed medication regimen	VEs whose HTN medication regimen is changed (new medication or dose change) and within 1 week report dizziness, syncope or near syncope, near-fall, or fall	No	No	P	ACOVE-3
188	Wenger, 2007	Other	Clinical issues	Medication	Hypertension	IF a VE with HTN has IHD, THEN treatment with a beta-blocker should be recommended or documentation of why it should not be provided.	VEs who had treatment with a beta-blocker recommended or documentation of why it is not provided	VEs with HTN having IHD	No	No	P	ACOVE-3
189	Wenger, 2007	Other	Clinical issues	Medication	Hypertension	IF a VE with HTN has a history of HF, left ventricular hypertrophy, IHD, chronic kidney disease, or cardiovascular accident, THEN he or she should be treated with an ACE inhibitor or ARB or documentation provided why it not should be provided.	VEs who are treated with an ACE inhibitor or ARB or who have documentation provided why it is not provided	VEs with HTN having a history of HF, left ventricular hypertrophy, IHD, chronic kidney disease, or cardiovascular accident	No	No	P	ACOVE-3
190	Wenger, 2007	Other	Clinical issues	Screening and prevention	Ischaemic heart disease	IF a VE has a BMI of 25 or greater, THEN risk factors for cardiovascular disease should be assessed.	VEs with an assessment of risk factors for cardiovascular disease	VEs having a BMI of 25 or greater	No	No	P	ACOVE-3
191	Wenger, 2007	Other	Clinical issues	Medication	Ischaemic heart disease	IF a VE has an acute coronary syndrome, THEN he or she should be given aspirin within 1 hour of presentation.	VEs who are given aspirin within 1 hour of presentation	VEs having an acute coronary syndrome	No	No	P	ACOVE-3
192	Wenger, 2007	Other	Clinical issues	Medication	Ischaemic heart disease	IF a VE has non-ST-elevation acute coronary syndrome (unstable angina pectoris or non-ST-elevation acute MI (AMI)), and coronary artery bypass graft surgery is not planned, THEN he or she should be treated with aspirin and clopidogrel for at least 3 months.	VEs who are treated with aspirin and clopidogrel for at least 3 months	VEs having non-ST-elevation acute coronary syndrome (unstable angina pectoris or non-ST-elevation acute MI (AMI)), and coronary artery bypass graft surgery is not planned	No	No	P	ACOVE-3
193	Wenger, 2007	Other	Clinical issues	Medication	Ischaemic heart disease	IF a VE has an acute coronary syndrome, THEN he or she should be given a beta-blocker within 12 hours.	VEs who are given a beta-blocker within 12 hours	VEs having an acute coronary syndrome	No	No	P	ACOVE-3
194	Wenger, 2007	Other	Clinical issues	Medication	Ischaemic heart disease	IF a VE has an MI (ST-segment elevation myocardial infarction (STEMI) or non-ST-elevation myocardial infarction (NSTEMI)) complicated by HF or LVEF less than 40%, THEN he or she should be given an ACE inhibitor or ARB within 36 hours of presentation and advised to continue this treatment for 4 weeks or longer.	VEs who are given an ACE inhibitor or ARB within 36 hours of presentation and who are advised to continue this treatment for 4 weeks or longer	VEs having an MI (ST-segment elevation myocardial infarction (STEMI) or non-ST-elevation myocardial infarction (NSTEMI)) complicated by HF or LVEF less than 40%	No	No	P	ACOVE-3
195	Wenger, 2007	Other	Cognition/ Mental health		Ischaemic heart disease	IF a VE has a diagnosis of acute MI, THEN he or she should be screened for depression within 3 months.	VEs who are screened for depression within 3 months	VEs having a diagnosis of acute MI	No	No	P	ACOVE-3
196	Wenger, 2007	Other	Clinical issues	• Medication • Non-pharmacological treatment	Ischaemic heart disease	IF a VE has an acute STEMI, THEN he or she should be offered reperfusion therapy.	VEs who are offered reperfusion therapy	VEs having an acute STEMI	No	No	P	ACOVE-3
197	Wenger, 2007	Other	Clinical issues	Non-pharmacological treatment	Ischaemic heart disease	IF a VE has significant left main or three-vessel coronary artery disease and LVEF less than 50%, THEN he or she should be offered revascularization.	VEs who are offered revascularization	VEs having significant left main or three-vessel coronary artery disease and LVEF less than 50%	No	No	P	ACOVE-3
198	Wenger, 2007	Other	Clinical issues	Follow-up / monitoring and examinations	Ischaemic heart disease	ALL VEs with IHD should have a fasting cholesterol evaluation (LDL-C, high-density lipoprotein cholesterol, and triglycerides) at least every 2 years.	VEs who have a fasting cholesterol evaluation (LDL-C, high-density lipoprotein cholesterol, and triglycerides) at least every 2 years	ALL VEs with IHD	No	No	P	ACOVE-3
199	Wenger, 2007	Other	Clinical issues	Non-pharmacological treatment	Ischaemic heart disease	IF a VE has had an MI (STEMI or NSTEMI) or coronary artery bypass graft surgery in the past year, THEN he or she should be offered cardiac rehabilitation (formal program or its components).	VEs who are offered cardiac rehabilitation (formal program or its components)	VEs who have had an MI (STEMI or NSTEMI) or coronary artery bypass graft surgery in the past year	No	No	P	ACOVE-3
200	Wenger, 2007	Other	Clinical issues	Non-pharmacological treatment	Ischaemic heart disease	IF a female VE with IHD is currently taking combination estrogen and progesterone therapy, THEN she should be counseled about possible increased cardiovascular risk, or this therapy should be discontinued.	Female VEs who are counseled about possible increased cardiovascular risk, or this therapy is discontinued	Female VEs with IHD who are currently taking combination estrogen and progesterone therapy	No	No	P	ACOVE-3
201	Wenger, 2007	Other	Clinical issues	Medication	Ischaemic heart disease	IF a VE with ischemic heart disease has a LDL-C > 100 mg/dL, THEN s/he should be offered cholesterol-lowering medication.	VEs who are offered cholesterol-lowering medication	VEs with ischemic heart disease having a LDL-C > 100 mg/dL	individuals with advanced dementia or poor prognosis	No	P	ACOVE-3	Wenger 2011
202	Wenger, 2007	Other	Clinical issues	Medication	Ischaemic heart disease	IF a VE with ischemic heart disease is not taking warfarin, THEN s/he should be offered daily aspirin or other antiplatelet therapy.	VEs who are offered daily aspirin or other antiplatelet therapy	VEs with ischemic heart disease who are not taking warfarin	No	No	P	ACOVE-3	Wenger 2011
203	Wenger, 2007	Other	Clinical issues	Medication	Ischaemic heart disease	IF a VE has had a myocardial infarction (STEMI or NSTEMI), THEN s/he should be offered a beta-blocker and advised to continue treatment for 2 years after the infarction.	VEs who are offered a beta-blocker and who are advised to continue treatment for 2 years after the infarction	VEs who have had a myocardial infarction (STEMI or NSTEMI)	individuals with advanced dementia or poor prognosis	No	P	ACOVE-3	Wenger 2011
204	Wenger, 2007	Other	Clinical issues	Medication	Ischaemic heart disease	IF a VE has ischemic heart disease, THEN s/he should be offered ACE inhibitor or ARB therapy and advised to continue the treatment indefinitely.	VEs who are offered ACE inhibitor or ARB therapy and who are advised to continue the treatment indefinitely	VEs having ischemic heart disease	individuals with advanced dementia or poor prognosis	No	P	ACOVE-3	Wenger 2011
205	Wenger, 2007	Other	Clinical issues	Non-pharmacological treatment	Ischaemic heart disease	IF a VE with ischemic heart disease smokes, THEN there should be documentation of smoking cessation counseling annually.*	VEs with annual documentation of smoking cessation counseling	VEs with ischemic heart disease who smoke	individuals with advanced dementia or poor prognosis	No	P	ACOVE-3	Wenger 2011
206	Wenger, 2007	Other	Clinical issues	Medication		ALL VEs should have an up-to-date medication list readily available in the medical record that is accessible to all healthcare providers and includes and including over-the-counter medications.	VEs who have an up-to-date medication list readily available in the medical record that is accessible to all healthcare providers and includes and including over-the-counter medications	ALL VEs	No	No	P	ACOVE-3	Van der Ploeg 2008
207	Wenger, 2007	Other	Clinical issues	Medication		ALL VEs should have an annual drug regimen review.	VEs who have an annual drug regimen review	ALL VEs	No	No	P	ACOVE-3	Van der Ploeg 2008
208	Wenger, 2007	Other	Clinical issues	Medication		IF a VE is prescribed a drug, THEN the prescribed drug should have a clearly defined indication.	VEs with a prescribed drug which has a clearly defined indication	VEs who are prescribed a drug	No	No	P	ACOVE-3	Van der Ploeg 2008
209	Wenger, 2007	Other	Clinical issues	Medication		IF a VE is prescribed a drug, THEN he or she (or a caregiver) should receive appropriate education about its use.	VEs (or a caregiver) who receive appropriate education about its use	VEs who are prescribed a drug	No	No	P	ACOVE-3	Van der Ploeg 2008
210	Wenger, 2007	Other	Clinical issues	Medication		IF a VE receives a new prescription for warfarin, THEN he or she should receive education about diet and drug interactions and the risk of bleeding complications, or should be referred to an anticoagulation clinic.	VEs who receive education about diet and drug interactions and the risk of bleeding complications, or who are referred to an anticoagulation clinic	VEs receiving a new prescription for warfarin	No	No	P	ACOVE-3
211	Wenger, 2007	Other	Clinical issues	Follow-up / monitoring and examinations		IF a VE is prescribed warfarin, THEN an international normalized ratio (INR) should be determined within 4 days after initiation of therapy and at least every 6 weeks thereafter.	VEs with an international normalized ratio (INR) determined within 4 days after initiation of therapy and at least every 6 weeks thereafter.	VEs who are prescribed warfarin	No	No	P	ACOVE-3	Van der Ploeg 2008
212	Wenger, 2007	Other	Clinical issues	Follow-up / monitoring and examinations		IF a VE is prescribed an ACE inhibitor, THEN he or she should have serum creatinine and potassium monitored within 2 weeks after initiation of therapy and at least yearly thereafter.	VEs who have serum creatinine and potassium monitored within 2 weeks after initiation of therapy and at least yearly thereafter	VEs who are prescribed an ACE inhibitor	No	No	P	ACOVE-3	Van der Ploeg 2008
213	Wenger, 2007	Other	Clinical issues	Follow-up / monitoring and examinations		IF a VE is prescribed a loop diuretic, THEN he or she should have electrolytes checked within 2 weeks after initiation and at least yearly thereafter.	VEs who have electrolytes checked within 2 weeks after initiation and at least yearly thereafter	VEs who are prescribed a loop diuretic	No	No	P	ACOVE-3	Van der Ploeg 2008
214	Wenger, 2007	Other	Clinical issues	Medication		No VEs should be prescribed any medication with strong anticholinergic effects if alternatives are available.	VEs who are prescribed any medication with strong anticholinergic effects if alternatives are available	All VEs	No	0	P	ACOVE-3	Van der Ploeg 2008
215	Wenger, 2007	Other	Clinical issues	Medication		IF a VE does not require seizure control, THEN barbiturates should not be used.	VEs who do not use arbiturates	VEs who do not require seizure control	No	No	P	ACOVE-3
216	Wenger, 2007	Other	Clinical issues	Medication		IF a VE requires analgesia, THEN meperidine should not be prescribed.	VEs who are not prescribed meperidine	VEs who require analgesia	No	No	P	ACOVE-3
217	Wenger, 2007	Other	Clinical issues	Medication		IF a VE receives ketorolac, THEN it should not be prescribed for longer than 5 days.	VEs who are not prescribed ketorolac for longer than 5 days	VEs receiving ketorolac	No	No	P	ACOVE-3
218	Wenger, 2007	Other	Clinical issues	Medication	• Stroke • Myocardial infarction	IF a VE has had a recent stroke or MI or has peripheral arterial disease or acute coronary syndrome that will be treated medically or with a percutaneous angioplasty, and the patient requires antiplatelet therapy, THEN clopidogrel should be prescribed rather than ticlopidine.	VEs who are prescribed clopidogrel rather than ticlopidine	VEs who have had a recent stroke or MI or who have peripheral arterial disease or acute coronary syndrome that will be treated medically or with a percutaneous angioplasty, and who require antiplatelet therapy	No	No	P	ACOVE-3
219	Wenger, 2007	Other	Clinical issues	Medication		IF a VE is started on an antipsychotic drug, THEN there should be documentation of an assessment of response within 1 month.	VEs with documentation of an assessment of response within 1 month	VEs starting on an antipsychotic drug	No	No	P	ACOVE-3	Ganz 2010, Van der Ploeg 2008
220	Wenger, 2007	Other	Clinical issues	Medication		IF a VE is prescribed chronic high-dose acetaminophen (≥3 g/d) or a VE with liver disease is prescribed chronic acetaminophen, THEN he or she should be advised of the risk of liver toxicity.	VEs who are advised of the risk of liver toxicity	VEs who are prescribed chronic high-dose acetaminophen (≥3 g/d) or VEs with liver disease who are prescribed chronic acetaminophen	No	No	P	ACOVE-3	Van der Ploeg 2008
221	Wenger, 2007	Other	Clinical issues	Medication		IF a VE is prescribed an NSAID (nonselective or selective), THEN GI bleeding risks should be discussed and documented.	VEs of whom GI bleeding risks are discussed and documented	VEs who are prescribed an NSAID (nonselective or selective)	No	No	P	ACOVE-3	Van der Ploeg 2008
222	Wenger, 2007	Other	Clinical issues	Medication		IF a VE is prescribed daily aspirin (including low-dose, ≤325 mg/d), THEN GI bleeding risks should be discussed and documented.	VEs of whom GI bleeding risks are discussed and documented	VEs who are prescribed daily aspirin (including low-dose, ≤325 mg/d)	No	No	P	ACOVE-3	Van der Ploeg 2008
223	Wenger, 2007	Other	Clinical issues	Medication		IF a VE is prescribed an ongoing medication for a chronic medical condition, THEN there should be a documentation of response to therapy.	VEs with documentation of response to therapy	VEs who are prescribed an ongoing medication for a chronic medical condition	No	No	P	ACOVE-3	Ganz 2010, Wenger 2011, Van der Ploeg 2008
224	Wenger, 2007	Other	Clinical issues	Medication		IF a VE requires a new analgesic, THEN s/he should not be prescribed propoxyphene.	VEs who are not prescribed propoxyphene	VEs requiring a new analgesic	No	No	P	ACOVE-3	Wenger 2011
225	Wenger, 2007	Other	Clinical issues	Medication		IF a VE is taking a benzodiazepine (>1 month), THEN there should be annual documentation of discussion of risks and attempt to taper and discontinue the benzodiazepine.	VEs with annual documentation of discussion of risks and attempt to taper and discontinue the benzodiazepine	VEs taking a benzodiazepine (>1 month)	individuals with advanced dementia or poor prognosis	No	P	ACOVE-3	Wenger 2011, Van der Ploeg 2008
226	Wenger, 2007	Other	Clinical issues	Medication		IF a VE receives prescription pharmacological treatment for back or neck pain, THEN cyclobenzaprine, methocarbamol, carisoprodol, chlorzoxasone, orphenadine, tizanidine, or metaxolone should not be prescribed for >1 week.	VEs who are not prescribed cyclobenzaprine, methocarbamol, carisoprodol, chlorzoxasone, orphenadine, tizanidine, or metaxolone for >1 week	VEs receiving prescription pharmacological treatment for back or neck pain	individuals with advanced dementia or poor prognosis	No	P	ACOVE-3	Wenger 2011
227	Wenger, 2007	Other	Clinical issues	Medication		IF a VE has iron-deficiency anemia, THEN no more than 1 tablet daily of lowdose oral iron should be prescribed.	VEs who are prescribed no more than 1 tablet daily of lowdose oral iron	VEs having iron-deficiency anemia	No	No	P	ACOVE-3	Wenger 2011
228	Wenger, 2007	Other	Clinical issues	Medication		IF a VE with a risk factor for gastrointestinal bleeding (aged ≥ 75, peptic ulcer disease, history of GI bleeding, warfarin use, chronic glucocorticoid use) is treated with a nonselective NSAID, THEN s/he should be treated concomitantly with misoprostol or a proton pump inhibitor.	VEs who are treated concomitantly with misoprostol or a proton pump inhibitor	VEs with a risk factor for gastrointestinal bleeding (aged ≥ 75, peptic ulcer disease, history of GI bleeding, warfarin use, chronic glucocorticoid use) who are treated with a nonselective NSAID	No	No	P	ACOVE-3	Wenger 2011, Van der Ploeg 2008
229	Wenger, 2007	Other	Clinical issues	Medication		IF a VE with >2 risk factors for gastrointestinal bleeding (aged ≥ 75, peptic ulcer disease, history of GI bleeding, warfarin use, chronic glucocorticoid use) is treated with daily aspirin, THEN s/he should be treated concomitantly with misoprostol or a proton pump inhibitor.	VEs who are treated concomitantly with misoprostol or a proton pump inhibitor	VEs with >2 risk factors for gastrointestinal bleeding (aged ≥ 75, peptic ulcer disease, history of GI bleeding, warfarin use, chronic glucocorticoid use) who are treated with daily aspirin	No	No	P	ACOVE-3	Wenger 2011
230	Wenger, 2007	Other	Clinical issues	Follow-up / monitoring and examinations	Osteoarthritis	IF a VE has symptomatic Osteoarthritis (OA) of the knee or hip, THEN pain should be assessed when new to a primary care or musculoskeletal disease practice and annually.	VEs with an assessment of pain when new to a primary care or musculoskeletal disease practice and annually	VEs having symptomatic OA of the knee or hip	No	No	P	ACOVE-3
231	Wenger, 2007	Other	Functional performance		Osteoarthritis	IF a VE has symptomatic OA of the knee or hip, THEN functional status should be assessed when new to a primary care or musculoskeletal disease practice and annually.	VEs with an assessment of functional status when new to a primary care or musculoskeletal disease practice and annually	VEs having symptomatic OA of the knee or hip	No	No	P	ACOVE-3
232	Wenger, 2007	Other	Functional performance		Osteoarthritis	IF an ambulatory VE has symptomatic OA of the knee or hip for longer than 3 months and is able to exercise, THEN a directed or supervised muscle strengthening or aerobic exercise program should be recommended and activity reviewed annually.	Ambulatory VEs with a recommendation of a directed or supervised muscle strengthening or aerobic exercise program and who had activity reviewed annually.	Ambulatory VEs having symptomatic OA of the knee or hip for longer than 3 months and who are able to exercise	No	No	P	ACOVE-3
233	Wenger, 2007	Other	Functional performance		Osteoarthritis	IF a VE has symptomatic OA of the hip or knee and has difficulty walking that makes activities of daily living difficult for longer than 3 months, THEN the need for ambulatory assistive devices should be assessed.	VEs with an assessment of the need for ambulatory assistive devices	VEs having symptomatic OA of the hip or knee and having difficulty walking that makes activities of daily living difficult for longer than 3 months	No	No	P	ACOVE-3
234	Wenger, 2007	Other	Functional performance		Osteoarthritis	IF a VE has symptomatic OA and has difficulty with nonambulatory activities of daily living, THEN the need for activity of daily living assistive devices should be assessed.	VEs with an assessment of the need for activity of daily living assistive devices	VEs having symptomatic OA and having difficulty with nonambulatory activities of daily living	No	No	P	ACOVE-3
235	Wenger, 2007	Other	Clinical issues	Medication	Osteoarthritis	IF a VE is started on pharmacological therapy to treat OA, THEN acetaminophen should be tried first.	VEs with acetaminophen tried first	VEs starting on pharmacological therapy to treat OA	No	No	P	ACOVE-3
236	Wenger, 2007	Other	Clinical issues	Non-pharmacological treatment	Osteoarthritis	IF a VE has severe symptomatic OA of the knee or hip despite nonsurgical therapy, THEN a referral to an orthopedic surgeon should be made.	VEs with a referral to an orthopedic surgeon	VEs having severe symptomatic OA of the knee or hip despite nonsurgical therapy	No	No	P	ACOVE-3
237	Wenger, 2007	Other	Clinical issues	Non-pharmacological treatment	Osteoarthritis	ALL VEs at an initial primary care visit should be counseled about intake of calcium and vitamin D and weight-bearing exercises.	VEs who are counseled about intake of calcium and vitamin D and weight-bearing exercises	ALL VEs at an initial primary care visit	No	No	P	ACOVE-3
238	Wenger, 2007	Other	Clinical issues	Follow-up / monitoring and examinations	Osteoarthritis	ALL female VEs without a diagnosis of osteoporosis should have documentation that they were offered a DXA scan.	VEs with documentation that they were offered a DXA scan	ALL female VEs without a diagnosis of osteoporosis	No	No	P	ACOVE-3
239	Wenger, 2007	Other	Clinical issues	Follow-up / monitoring and examinations	Osteoarthritis	IF a male VE without a diagnosis of osteoporosis has any of the following risk factors for osteoporosis • >3 months of systemic glucocorticoid treatment • Primary hyperparathyroidism • Osteoporosis in a first-degree relative • Hypogonadism • Gonadotropin-releasing hormone antagonist use • Osteopenia on X-ray THEN a DXA scan should be performed.	Male VEs who had a DXA scan	Male VEs without a diagnosis of osteoporosis having any of the following risk factors for osteoporosis • •>3 months of systemic glucocorticoid treatment • •Primary hyperparathyroidism • •Osteoporosis in a first-degree relative • •Hypogonadism • •Gonadotropin-releasing hormone antagonist use • •Osteopenia on X-ray	No	No	P	ACOVE-3
240	Wenger, 2007	Other	Clinical issues	• Follow-up / monitoring and examinations • Non-pharmacological treatment	Osteoarthritis	IF a female VE has a new nonpathological fracture, THEN she should be treated for osteoporosis, or a DXA scan should be performed.	Female VEs who are treated for osteoporosis, or who had a DXA scan	Female VEs having a new nonpathological fracture	No	No	P	ACOVE-3
241	Wenger, 2007	Other	Clinical issues	• Follow-up / monitoring and examinations • Medication	Osteoarthritis	IF a VE has a new hip fracture or undergoes kyphoplasty or vertebroplasty, THEN a DXA scan should be performed or pharmacological therapy for osteoporosis should be prescribed within 6 months.	VEs who had a DXA scan or who had prescribed pharmacological therapy for osteoporosis within 6 months	VEs having a new hip fracture or undergoing kyphoplasty or vertebroplasty	No	No	P	ACOVE-3
242	Wenger, 2007	Other	Clinical issues	Non-pharmacological treatment	Osteoarthritis	IF a VE without osteoporosis is taking 7.5 mg/d or more of prednisone (or equivalent) for 1 month or longer, THEN he or she should be prescribed calcium and vitamin D supplements.	VEs who are prescribed calcium and vitamin D supplements	VEs without osteoporosis who are taking 7.5 mg/d or more of prednisone (or equivalent) for 1 month or longer	No	No	P	ACOVE-3
243	Wenger, 2007	Other	Clinical issues	Medication	Osteoarthritis	IF a VE without osteoporosis is taking 7.5 mg/day or more of prednisone (or equivalent) for 3 months or longer, THEN he or she should be prescribed bisphosphonate therapy.	VEs who are prescribed bisphosphonate therapy	VEs without osteoporosis who are taking 7.5 mg/day or more of prednisone (or equivalent) for 3 months or longer	No	No	P	ACOVE-3
244	Wenger, 2007	Other	Clinical issues	Follow-up / monitoring and examinations	Osteoarthritis	IF a female VE is newly diagnosed with osteoporosis, THEN she should receive a workup including the following. • Medication use • Alcohol use • Complete blood count • Liver function tests • Renal function • Calcium • Phosphorus • Vitamin D 25-OH • Thyroid-stimulating hormone	Female VEs who receive a workup including the following. • Medication use • Alcohol use • Complete blood count • Liver function tests • Renal function • Calcium • Phosphorus • Vitamin D 25-OH • Thyroid-stimulating hormone	Female VEs newly diagnosed with osteoporosis	No	No	P	ACOVE-3
245	Wenger, 2007	Other	Functional performance		Osteoarthritis	IF an ambulatory VE has a new diagnosis of osteoporosis, THEN there should be documentation of advice to exercise within 3 months.	Ambulatory VEs with documentation of advice to exercise within 3 months	Ambulatory VEs having a new diagnosis of osteoporosis	No	No	P	ACOVE-3
246	Wenger, 2007	Other	Clinical issues	Non-pharmacological treatment	Osteoarthritis	IF a VE has osteoporosis, THEN he or she should be prescribed calcium and vitamin D supplements.	VEs who are prescribed calcium and vitamin D supplements	VEs having osteoporosis	No	No	P	ACOVE-3
247	Wenger, 2007	Other	Clinical issues	Medication	Osteoarthritis	IF a female VE has osteoporosis, THEN she should be treated with bisphosphonates, raloxifene, calcitonin, hormone replacement therapy, or teriparatide (if this is a new diagnosis, within 3 months).	Female VEs who are treated with bisphosphonates, raloxifene, calcitonin, hormone replacement therapy, or teriparatide (if this is a new diagnosis, within 3 months)	Female VEs having osteoporosis	No	No	P	ACOVE-3
248	Wenger, 2007	Other	Clinical issues	Non-pharmacological treatment	Osteoarthritis	IF a male VE has osteoporosis and is hypogonadal, and has no history of prostate cancer, THEN he should be prescribed testosterone therapy.	Male VEs who are prescribed testosterone therapy	Male VEs having osteoporosis and who are hypogonadal, and who have no history of prostate cancer	No	No	P	ACOVE-3
249	Wenger, 2007	Other	Clinical issues	Medication	Osteoarthritis	IF a male VE has osteoporosis, THEN he should be treated with bisphosphonates, calcitonin, parathyroid hormone, or, if hypogonadal, testosterone (if this is a new diagnosis, within 3 months).	Male VEs who are treated with bisphosphonates, calcitonin, parathyroid hormone, or, if hypogonadal, testosterone (if this is a new diagnosis, within 3 months)	Male VEs having osteoporosis	No	No	P	ACOVE-3
250	Wenger, 2007	Other	Clinical issues	Follow-up / monitoring and examinations		IF a VE presents for an initial evaluation, THEN a quantitative and qualitative assessment for persistent pain should be documented. (If cognitively impaired, a standardized pain scale, behavioral assessment, or proxy report of pain should be used.)	VEs with documentation of a quantitative and qualitative assessment for persistent pain. (If cognitively impaired, a standardized pain scale, behavioral assessment, or proxy report of pain is used.)	VEs presenting for an initial evaluation	No	No	P	ACOVE-3
251	Wenger, 2007	Other	Clinical issues	Screening and prevention		ALL VEs should be screened for persistent pain annually.	VEs who are screened for persistent pain annually	ALL VEs	No	No	P	ACOVE-3
252	Wenger, 2007	Other	Clinical issues	Follow-up / monitoring and examinations	Cancer	IF a VE presents for a cancer-related physician visit, including visits for chemotherapy or radiation, THEN pain should be assessed.	VEs with an assessment of pain	VEs presenting for a cancer-related physician visit, including visits for chemotherapy or radiation	No	No	P	ACOVE-3
253	Wenger, 2007	Other	Clinical issues	• Non-pharmacological treatment • Medication	Cancer	IF an outpatient VE with cancer presents with severe pain (score >5 on a 0–10 scale or similar quantifiable measurement), THEN an adjustment of pain treatment should occur.	Outpatient VEs with an adjustment of pain treatment	Outpatient VEs with cancer presenting with severe pain (score >5 on a 0–10 scale or similar quantifiable measurement)	No	No	P	ACOVE-3
254	Wenger, 2007	Other	Clinical issues	• Non-pharmacological treatment • Medication		IF a VE is new to a primary care practice and has persistent pain, THEN there should be documentation of patient education within 6 months that explains the likely cause of symptoms and how to use medication or other therapies.	VEs with documentation of patient education within 6 months that explains the likely cause of symptoms and how to use medication or other therapies	VEs who are new to a primary care practice and who have persistent pain	No	No	P	ACOVE-3
255	Wenger, 2007	Other	Clinical issues	Medication		IF a VE with persistent pain is treated with opioids, THEN one of the following should be prescribed or noted. • Stool softener or laxative • Increased fiber, stool-softening foods • Documentation of the potential for constipation or why bowel treatment is not needed	VEs who had one of the following prescribed or noted. • Stool softener or laxative • Increased fiber, stool-softening foods • Documentation of the potential for constipation or why bowel treatment is not needed	VEs with persistent pain who are treated with opioids	No	No	P	ACOVE-3
256	Wenger, 2007	Other	Clinical issues	Medication		IF a VE is started on new opioid therapy for persistent pain, THEN efficacy and side effects should be assessed within 1 month.	VEs with an assessment within 1 month of efficacy and side effects	VEs who are started on new opioid therapy for persistent pain	No	No	P	ACOVE-3
257	Wenger, 2007	Other	Clinical issues	Screening and prevention		IF a VE is admitted to a home healthcare organization, THEN risk assessment for Pressure Ulcers (PUs) using a standardized scale should be performed upon admission, and if the patient is found to be at risk, then weekly for 4 weeks and every other week thereafter.	VEs with risk assessment for PUs using a standardized scale performed upon admission, and if the patient is found to be at risk, then weekly for 4 weeks and every other week thereafter	VEs who are admitted to a home healthcare organization	No	No	P	ACOVE-3
258	Wenger, 2007	Other	Clinical issues	Non-pharmacological treatment		IF a VE is identified as at risk for PU development or presents with a PU, THEN preventive interventions should be instituted that address pressure reduction (or management of tissue loads) and repositioning needs.	VEs with instituted preventive interventions that address pressure reduction (or management of tissue loads) and repositioning needs	VEs who are identified as at risk for PU development or presenting with a PU	No	No	P	ACOVE-3
259	Wenger, 2007	Other	Clinical issues	• Non-pharmacological treatment • Screening and prevention		IF a VE who is at risk for PU development or has a PU also demonstrates malnutrition, THEN a nutritional assessment to identify nutritional deficiencies and nutrition support should be provided.	VEs with a nutritional assessment to identify nutritional deficiencies and nutrition support	VEs who are at risk for PU development or have a PU also demonstrates malnutrition	No	No	P	ACOVE-3
260	Wenger, 2007	Other	Clinical issues	Follow-up / monitoring and examinations		IF a VE presents with a PU, THEN the PU should be assessed for the following wound characteristics. • Location • Depth and stage • Size • Wound bed (e.g., necrotic tissue, exudates, wound edges for undermining and tunneling, presence or absence of granulation and epithelialization)	VEs with assessment of the PU for the following wound characteristics. • Location • Depth and stage • Size • Wound bed (e.g., necrotic tissue, exudates, wound edges for undermining and tunneling, presence or absence of granulation and epithelialization)	VEs presenting with a PU	No	No	P	ACOVE-3
261	Wenger, 2007	Other	Clinical issues	Follow-up / monitoring and examinations		IF a VE has a PU, THEN he or she should be assessed for PU pain daily in the hospital and at each outpatient visit, and the pain should be treated, if present.	VEs who are assessed for PU pain daily in the hospital and at each outpatient visit, and the pain is treated, if present	VEs having a PU	No	No	P	ACOVE-3
262	Wenger, 2007	Other	Clinical issues	Non-pharmacological treatment		IF a VE presents with a full-thickness PU covered with necrotic debris or eschar (unless dry eschar presents on the heel), THEN debridement interventions using sharp, mechanical, enzymatic, biosurgery, or autolytic procedures should be instituted within 24 hours.	VEs with instituted debridement interventions within 24 hours using sharp, mechanical, enzymatic, biosurgery, or autolytic procedures	VEs presenting with a full-thickness PU covered with necrotic debris or eschar (unless dry eschar presents on the heel)	No	No	P	ACOVE-3
263	Wenger, 2007	Other	Clinical issues	Non-pharmacological treatment		IF a VE presents with a PU that is clean or free of necrotic tissue, THEN wound cleansing with normal saline or a noncytotoxic cleanser should be instituted at each dressing change.	VEs who had wound cleansing with normal saline or a noncytotoxic cleanser instituted at each dressing change	VEs presenting with a PU that is clean or free of necrotic tissue	No	No	P	ACOVE-3
264	Wenger, 2007	Other	Clinical issues	Non-pharmacological treatment		IF a VE presents with a clean full-thickness or partial-thickness PU, THEN a moisture-retentive topical dressing such as thin-film dressings, hydrocolloids, hydrogels, foams, or alginates should be provided for treatment and not dry gauze in any form.	VEs with a moisture-retentive topical dressing such as thin-film dressings, hydrocolloids, hydrogels, foams, or alginates for treatment and not dry gauze in any form	VEs presenting with a clean full-thickness or partial-thickness PU	No	No	P	ACOVE-3
265	Wenger, 2007	Other	Clinical issues	Non-pharmacological treatment		IF a VE with a full-thickness Stage III or IV PU presents with systemic signs and symptoms of infection, such as elevated temperature, elevated white blood count, and confusion and agitation, and it is likely the sepsis is due to the wound, THEN the PU should be debrided to eliminate necrotic debris within 24 hours, and a tissue biopsy, needle aspiration, or quantitative swab after debridement sh…	VEs with the PU debrided to eliminate necrotic debris within 24 hours, and a tissue biopsy, needle aspiration, or quantitative swab after debridement are obtained for bacterial culture and appropriate systemic antibiotics are initiated	VEs with a full-thickness Stage III or IV PU presenting with systemic signs and symptoms of infection, such as elevated temperature, elevated white blood count, and confusion and agitation, and it is likely the sepsis is due to the wound	No	No	P	ACOVE-3
266	Wenger, 2007	Other	Clinical issues	Non-pharmacological treatment		IF a VE presents with a clean full-thickness Stage III or IV PU at 2 to 4 weeks posttreatment with no improvement in PU status (e.g., decrease in surface area or depth or according to standardized wound healing tool score), THEN the appropriateness of the treatment plan and presence of complications should be reassessed.	VEs who had the appropriateness of the treatment plan and presence of complications reassessed	VEs presenting with a clean full-thickness Stage III or IV PU at 2 to 4 weeks posttreatment with no improvement in PU status (e.g., decrease in surface area or depth or according to standardized wound healing tool score)	No	No	P	ACOVE-3
267	Wenger, 2007	Other	Clinical issues	Non-pharmacological treatment		IF a VE presents with a partial-thickness Stage II PU at 1 to 2 weeks posttreatment with no improvement in PU status, THEN the appropriateness of the treatment plan and presence of complications should be reassessed.	VEs who had the appropriateness of the treatment plan and presence of complications reassessed	VEs presenting with a partial-thickness Stage II PU at 1 to 2 weeks posttreatment with no improvement in PU status	No	No	P	ACOVE-3
268	Wenger, 2007	Other	Clinical issues	Screening and prevention		IF a VE has not received a tetanus-diphtheria (TDD) booster after age 49, THEN he or she should receive a TDD booster.	VEs who receive a Tdd booster	VEs not having received a tetanus-diphtheria booster after age 49	No	No	P	ACOVE-3
269	Wenger, 2007	Other	Clinical issues	Non-pharmacological treatment		IF a female VE is taking hormone therapy, THEN there should be documentation that the risks and benefits were discussed since January 2003.	Female VEs with documentation that the risks and benefits were discussed since January 2003	Female VEs who are taking hormone therapy	No	No	P	ACOVE-3
270	Wenger, 2007	Other	Clinical issues	Non-pharmacological treatment		IF a female VE has had a total hysterectomy and has a Papanicolaou smear, THEN the reason for the Papanicolaou smear should be documented.	Female VEs with documentation of the reason for the Papanicolaou smear	Female VEs who have had a total hysterectomy and have a Papanicolaou smear	No	No	P	ACOVE-3
271	Wenger, 2007	Other	Clinical issues	Follow-up / monitoring and examinations		IF a VE receives the elements of a Comprehensive Geriatric Assessement (CGA) that identifies a problem, THEN the problem should be addressed within 3 months.	VEs of whom the problem is addressed within 3 months	VEs receiving the elements of a CGA that identifies a problem	No	No	P	ACOVE-3
272	Wenger, 2007	Other	Clinical issues	Screening and prevention		All VEs should be offered an annual influenza vaccination.	VEs with an annual influenza vaccination	All VEs	No	No	P	ACOVE-3	Wenger 2011
273	Wenger, 2007	Other	Clinical issues	Screening and prevention		ALL VEs should have documentation whether they have received a pneumococcal vaccination and, if so, at what age.	VEs with documentation whether they have received a pneumococcal vaccination and, if so, at what age	ALL VEs	No	No	P	ACOVE-3	Wenger 2011
274	Wenger, 2007	Other	Clinical issues	Screening and prevention		IF a VE has not received a pneumococcal vaccination or received it >5 years ago and before age 65, THEN s/he should be offered pneumococcal vaccination.	VEs who are offered pneumococcal vaccination	VEs who have not received a pneumococcal vaccination or received it >5 years ago and before age 65	No	No	P	ACOVE-3	Wenger 2011
275	Wenger, 2007	Other	Clinical issues	Screening and prevention		ALL VEs should be screened for alcohol misuse within 3 months of entering a new primary care practice.	VEs who are screened for alcohol misuse within 3 months of entering a new primary care practice	ALL VEs	individuals with advanced dementia or poor prognosis	No	P	ACOVE-3	Wenger 2011
276	Wenger, 2007	Other	Clinical issues	Non-pharmacological treatment		IF a VE misuses alcohol, THEN s/he should be counseled to decrease intake or be referred to an alcohol program within 3 months.	VEs who are counseled to decrease intake or who are referred to an alcohol program within 3 months	VEs misusing alcohol	individuals with advanced dementia or poor prognosis	No	P	ACOVE-3	Wenger 2011
277	Wenger, 2007	Other	Clinical issues	Screening and prevention		ALL VEs should be screened for tobacco use within 3 months of entering a new primary care practice.	VEs who are screened for tobacco use within 3 months of entering a new primary care practice	ALL VEs	individuals with advanced dementia or poor prognosis	No	P	ACOVE-3	Wenger 2011
278	Wenger, 2007	Other	Clinical issues	Non-pharmacological treatment		IF a VE uses tobacco, THEN s/he should be counseled to quit within 3 months and annually.	VEs who are counseled to quit within 3 months and annually	VEs using tobacco	individuals with advanced dementia or poor prognosis	No	P	ACOVE-3	Wenger 2011
279	Wenger, 2007	Other	Clinical issues	Non-pharmacological treatment		IF a VE is ready to quit using tobacco, THEN there should be documentation of a quit date, discussion of therapies to aid cessation, and a follow-up visit within 1 month of the quit date.	VEs with documentation of a quit date, discussion of therapies to aid cessation, and a follow-up visit within 1 month of the quit date	VEs ready to quit using tobacco	No	No	P	ACOVE-3	Wenger 2011
280	Wenger, 2007	Other	Functional performance			ALL VEs should have an assessment of activity level (with encouragement to be active) annually.	VEs with an annual assessment of activity level (with encouragement to be active)	ALL VEs	individuals with advanced dementia or poor prognosis	No	P	ACOVE-3	Wenger 2011
281	Wenger, 2007	Other	Clinical issues	Follow-up / monitoring and examinations		ALL non-wheelchair-bound VEs should have their height, weight, and BMI documented within 3 months of the initial primary care visit.	VEs who have their height, weight, and BMI documented within 3 months of the initial primary care visit	ALL non-wheelchair-bound VEs	No	No	P	ACOVE-3	Wenger 2011
282	Wenger, 2007	Other	Clinical issues	Non-pharmacological treatment		IF a VE is obese (BMI ≥ 30 kg/m2), THEN s/he should be advised to lose weight annually.	VEs who are advised to lose weight annually	VEs who are obese (BMI ≥ 30 kg/m2)	individuals with advanced dementia or poor prognosis	No	P	ACOVE-3	Roth 2012, Wenger 2011
283	Wenger, 2007	Other	Cognition/ Mental health			IF a VE presents with contusions, burns, bite marks, genital or rectal trauma, pressure ulcers. or BMI <17.5 with no clinical explanation, THEN s/he should be asked about possible mistreatment or referred to a social worker for assessment of mistreatment.	VEs who are asked about possible mistreatment or who are referred to a social worker for assessment of mistreatment	VEs presenting with contusions, burns, bite marks, genital or rectal trauma, pressure ulcers. or BMI <17.5 with no clinical explanation	No	No	P	ACOVE-3	Wenger 2011
284	Wenger, 2007	Other	• Clinical issues • Functional performance • Cognition/ Mental health • Psycho-social aspects	Follow-up / monitoring and examinations		ALL VEs new to a primary care practice should receive the elements of a comprehensive geriatric assessment (CGA) within 3 months:* • Nutrition • Hearing • Vision • Affect • Social support • Cognition • Gait, balance, and strength • Function	VEs who receive the elements of a comprehensive geriatric assessment (CGA) within 3 months: • Nutrition • Hearing • Vision • Affect • Social support • Cognition • Gait, balance, and strength • Function	ALL VEs new to a primary care practice	individuals with advanced dementia or poor prognosis	No	P	ACOVE-3	Wenger 2011
285	Wenger, 2007	Other	Clinical issues	Screening and prevention	Sleep disorders	ALL VEs should be screened annually for sleep problems.	VEs who are screened annually for sleep problems	ALL VEs	No	No	P	ACOVE-3
286	Wenger, 2007	Other	Clinical issues	Follow-up / monitoring and examinations	Sleep disorders	IF a VE reports a sleep problem, THEN a targeted sleep history should be documented within 6 months	VEs with documentation within 6 months of a targeted sleep history	VEs reporting a sleep problem	No	No	P	ACOVE-3
287	Wenger, 2007	Other	Clinical issues	Non-pharmacological treatment	Sleep disorders	IF a VE has a sleep problem, THEN a discussion of sleep hygiene should be documented within 6 months.	VEs with documentation within 6 months of a discussion of sleep hygiene	VEs having a sleep problem	No	No	P	ACOVE-3
288	Wenger, 2007	Other	Clinical issues	Follow-up / monitoring and examinations	Sleep disorders	IF a VE has daytime sleepiness and observed apneas or loud snoring, THEN he or she should be referred for sleep evaluation within 6 months.	VEs who are referred for sleep evaluation within 6 months	VEs having daytime sleepiness and observed apneas or loud snoring	No	No	P	ACOVE-3
289	Wenger, 2007	Other	Clinical issues	Non-pharmacological treatment	Sleep disorders	IF a VE has sleep-disordered breathing according to polysomnography, THEN a discussion of treatment options should be documented within 6 months.	VEs with documentation within 6 months of a discussion of treatment options	VEs having sleep-disordered breathing according to polysomnography	No	No	P	ACOVE-3
290	Wenger, 2007	Other	Clinical issues	Non-pharmacological treatment	Sleep disorders	IF a VE has nocturnal limb movements during sleep and frequent awakenings or excessive daytime sleepiness, THEN treatment or referral to a sleep specialist should occur within 6 months.	VEs with treatment or referral to a sleep specialist within 6 months	VEs having nocturnal limb movements during sleep and frequent awakenings or excessive daytime sleepiness	No	No	P	ACOVE-3
291	Wenger, 2007	Other	Clinical issues	Medication	Sleep disorders	IF a VE has sleep problems, THEN he or she should not be treated with sleep aids containing antihistamines.	VEs who are not treated with sleep aids containing antihistamines	VEs having sleep problems	No	No	P	ACOVE-3
292	Wenger, 2007	Other	Clinical issues	Medication	Sleep disorders	IF a VE is new to a primary care practice and is chronically (>3 months) taking an over-the-counter sleep aid containing an antihistamine for sleep problems, THEN advice to discontinue the medication should be documented within 6 months.	VEs with documentation within 6 months of advice to discontinue the medication	VEs who are new to a primary care practice and who are chronically (>3 months) taking an over-the-counter sleep aid containing an antihistamine for sleep problems	No	No	P	ACOVE-3
293	Wenger, 2007	Other	Clinical issues	Medication	Sleep disorders	IF a VE is new to a primary care practice and is chronically (>3 months) taking a benzodiazepine for sleep problems, THEN advice to taper off and discontinue the medication should be documented within 6 months.	VEs with documentation within 6 months of advice to taper off and discontinue the medication	VEs who are new to a primary care practice and who are chronically (>3 months) taking a benzodiazepine for sleep problems	No	No	P	ACOVE-3
294	Wenger, 2007	Other	Clinical issues	• Non-pharmacological treatment • Medication	Sleep disorders	IF a VE has pain that disturbs his or her ability to fall asleep or maintain sleep, THEN pharmacological or nonpharmacological pain management should be recommended.	VEs with a recommendation of pharmacological or nonpharmacological pain management	VEs having pain that disturbs their ability to fall asleep or maintain sleep	No	No	P	ACOVE-3
295	Wenger, 2007	Other	Clinical issues	Follow-up / monitoring and examinations	Stroke and atrial fibrillation	IF a VE has a new transient ischemic attack (TIA) or ischemic stroke in the vascular territory of the carotid artery, THEN a carotid artery imaging study should be done, or it should be documented that the patient is not a carotid procedure candidate.	VEs of whom a carotid artery imaging study is done, or of whom has been documented that the patient is not a carotid procedure candidate	VEs having a new transient ischemic attack (TIA) or ischemic stroke in the vascular territory of the carotid artery	No	No	P	ACOVE-3
296	Wenger, 2007	Other	Clinical issues	Non-pharmacological treatment	Stroke and atrial fibrillation	IF a VE has symptomatic carotid stenosis greater than 70%, THEN the medical record should document a discussion of risks and benefits of carotid procedures or that the patient is not a candidate for a carotid procedure or that a carotid endarterectomy cannot be done with a less than 6% 30-day morbidity and mortality rate.	VEs of whom the medical record documents a discussion of risks and benefits of carotid procedures or that the patient is not a candidate for a carotid procedure or that a carotid endarterectomy cannot be done with a less than 6% 30-day morbidity and mortality rate	VEs having symptomatic carotid stenosis greater than 70%	No	No	P	ACOVE-3
297	Wenger, 2007	Other	Clinical issues	Medication	Stroke and atrial fibrillation	IF a VE has chronic atrial fibrillation and is at medium to high risk for stroke, THEN anticoagulation should be offered.	VEs who are offered anticoagulation	VEs having chronic atrial fibrillation and being at medium to high risk for stroke	No	No	P	ACOVE-3
298	Wenger, 2007	Other	Clinical issues	Medication	Stroke and atrial fibrillation	IF a VE has chronic atrial fibrillation, medium to high risk for stroke, and has a contraindication to anticoagulation, THEN antiplatelet therapy should be prescribed.	VEs who are prescribed antiplatelet therapy	VEs having chronic atrial fibrillation, medium to high risk for stroke, and having a contraindication to anticoagulation	No	No	P	ACOVE-3
299	Wenger, 2007	Other	Clinical issues	• Clinical events and targets • Medication	Stroke and atrial fibrillation	IF a VE is prescribed anticoagulants for atrial fibrillation, THEN there should be documentation that the goal for the (International Normalized Ratio) INR is 2.0 to 3.0 or reason for other goal.	VEs with documentation that the goal for the INR is 2.0 to 3.0 or reason for other goal	VEs who are prescribed anticoagulants for atrial fibrillation	No	No	P	ACOVE-3
300	Wenger, 2007	Other	Clinical issues	Medication	Stroke and atrial fibrillation	IF a VE has had a TIA or ischemic stroke, THEN outpatient antiplatelet or anticoagulant therapy should be prescribed within 3 months after the stroke or TIA or entering a new practice.	VEs who are prescribed outpatient antiplatelet or anticoagulant therapy within 3 months after the stroke or TIA or entering a new practice	VEs who have had a TIA or ischemic stroke	No	No	P	ACOVE-3
301	Wenger, 2007	Other	Clinical issues	Follow-up / monitoring and examinations	Stroke and atrial fibrillation	IF a VE has a new TIA or ischemic stroke, THEN there should be documentation of a fasting LDL-C level.	VEs with documentation of a fasting LDL-C level	VEs having a new TIA or ischemic stroke	No	No	P	ACOVE-3
302	Wenger, 2007	Other	Clinical issues	Follow-up / monitoring and examinations	Stroke and atrial fibrillation	IF a VE has a new TIA or stroke, THEN smoking status should be documented.	VEs with documentation of their smoking status	VEs having a new TIA or stroke	No	No	P	ACOVE-3
303	Wenger, 2007	Other	Clinical issues	Non-pharmacological treatment	Stroke and atrial fibrillation	IF a VE has a TIA or stroke and is a current smoker, THEN smoking cessation counseling should be documented annually.	VEs who had smoking cessation counseling documented annually	VEs having a TIA or stroke and being a current smoker	No	No	P	ACOVE-3
304	Wenger, 2007	Other	Functional performance		Stroke and atrial fibrillation	IF an ambulatory VE has had a TIA or stroke and is not physically active, THEN counseling to increase physical activity should be documented annually.	Ambulatory VEs who had counseling to increase physical activity documented annually	Ambulatory VEs who have had a TIA or stroke and who are not physically active	No	No	P	ACOVE-3
305	Wenger, 2007	Other	Clinical issues	Follow-up / monitoring and examinations	Stroke and atrial fibrillation	IF a VE has a new TIA or stroke, THEN assessment of alcohol intake should be documented, and if positive for alcohol intake, alcohol intake should be reassessed annually.	VEs with documentation of assessment of alcohol intake, and if positive for alcohol intake, alcohol intake is reassessed annually	VEs having a new TIA or stroke	No	No	P	ACOVE-3
306	Wenger, 2007	Other	Clinical issues	Non-pharmacological treatment	Stroke and atrial fibrillation	IF a VE has a new TIA or stroke and consumes five or more drinks of alcohol per day, THEN he or she should be counseled to decrease consumption to less than 2 drinks per day, and this should be documented annually.	VEs who are counseled to decrease consumption to less than 2 drinks per day, and this is documented annually	VEs having a new TIA or stroke and who consume five or more drinks of alcohol per day	No	No	P	ACOVE-3
307	Wenger, 2007	Other	Clinical issues	Non-pharmacological treatment	Stroke and atrial fibrillation	IF a female VE has had a TIA or stroke and is taking hormone replacement therapy, THEN hormone replacement therapy should be discontinued or a reason (other than stroke prevention) documented.	VEs who had hormone replacement therapy discontinued or a reason (other than stroke prevention) documented	Female VEs who have had a TIA or stroke and who are taking hormone replacement therapy	No	No	P	ACOVE-3
308	Wenger, 2007	Other	Clinical issues	Non-pharmacological treatment	Stroke and atrial fibrillation	IF a VE presents with a new TIA or stroke, THEN education of the patient (or caregiver) about stroke symptoms and risk factors should be documented within 6 months.	VEs with documentation within 6 months of education of the patient (or caregiver) about stroke symptoms and risk factors	VEs presenting with a new TIA or stroke	No	No	P	ACOVE-3
309	Wenger, 2007	Other	Clinical issues	Non-pharmacological treatment	Stroke and atrial fibrillation	IF a VE with a new stroke is started on intravenous tissue plasminogen activator for thrombolysis, THEN inclusion and exclusion criteria should be met. Inclusion Criteria • Clinical diagnosis of stroke with meaningful deficit • Baseline CT scan with no intracranial hemorrhage (ICH) • Stroke onset less than 180 minutes before treatment Exclusion Criteria • Minor or rapidly improving symptoms • CT …	VEs for which the mentioned inclusion and exclusion criteria are met.	VEs with a new stroke who are started on intravenous tissue plasminogen activator for thrombolysis	No	No	P	ACOVE-3
310	Wenger, 2007	Other	Cognition/ Mental health		Stroke and atrial fibrillation	IF a VE presents with a new stroke, THEN presence or absence of depression should be documented within 3 months.	VEs with documentation withing 3 months of presence or absence of depression	VEs presenting with a new stroke	No	No	P	ACOVE-3
311	Wenger, 2007	Other	Clinical issues	Non-pharmacological treatment	Stroke and atrial fibrillation	IF a VE presents with a new stroke and has resulting language difficulties, THEN a referral for speech therapy should be made within 1 month.	VEs with a referral for speech therapy that is made within 1 month	VEs presenting with a new stroke and having resulting language difficulties	No	No	P	ACOVE-3
312	Wenger, 2007	Other	Clinical issues	Follow-up / monitoring and examinations	Stroke and atrial fibrillation	IF a VE presents with a new stroke, THEN presence or absence of dysphagia should be documented in the hospital record.	VEs with documentation in the hospital record of resence or absence of dysphagia	VEs presenting with a new stroke	No	No	P	ACOVE-3
313	Wenger, 2007	Other	Functional performance		Stroke and atrial fibrillation	IF a VE presents with a new stroke, THEN on discharge the patient should have a rehabilitation plan or documentation of no residual functional deficit from the new stroke.	VEs who have on discharge a rehabilitation plan or documentation of no residual functional deficit from the new stroke	VEs presenting with a new stroke	No	No	P	ACOVE-3
314	Wenger, 2007	Other	Clinical issues	Non-pharmacological treatment		IF a VE has a new stroke and fails a swallowing screen for dysphagia, THEN he or she should be offered swallowing training.	VEs who receive oral protein and energy supplementation of 400 kcal per day or more for 35 days or longer	VEs having a new stroke and fails a swallowing screen for dysphagia	No	No	P	ACOVE-3
315	Wenger, 2007	Other	Clinical issues	Follow-up / monitoring and examinations		ALL VEs should be weighed at each primary care visit and weights documented in the medical record.	VEs who are weighed at each primary care visit and weights documented in the medical record	ALL VEs	No	No	P	ACOVE-3	Wenger 2011
316	Wenger, 2007	Other	Clinical issues	Non-pharmacological treatment		ALL VEs in stable health states should take 800 IU (or equivalent) of vitamin D supplementation daily.	VEs who take 800 IU (or equivalent) of vitamin D supplementation daily	ALL VEs in stable health states	individuals with advanced dementia or poor prognosis	No	P	ACOVE-3	Wenger 2011, Van der Ploeg 2008
317	Wenger, 2007	Other	Clinical issues	• Follow-up / monitoring and examinations • Clinical events and targets		IF a VE has involuntary weight loss of ≥ 10% of body weight in ≤ 1 year, THEN weight loss (or a related disorder) should be documented in the medical record as recognition of undernutrition as a potential problem.	VEs who had weight loss (or a related disorder) documented in the medical record as recognition of undernutrition as a potential problem	VEs having involuntary weight loss of ≥ 10% of body weight in ≤ 1 year	No	No	P	ACOVE-3	Wenger 2011, Van der Ploeg 2008
318	Wenger, 2007	Other	Clinical issues	Follow-up / monitoring and examinations		IF a VE has involuntary weight loss of ≥10% in ≤1 year or hypoalbuminemia (<3.5 g/dL), THEN s/he should be evaluated for potentially reversible causes of poor nutritional intake including assessment of: Dental status (e.g., dentition, gum health, dental referral) Food security (e.g., financial status, social work referral) Food-related functional status (e.g., ability to feed, prepare meals) Appe…	VEs who are evaluated for potentially reversible causes of poor nutritional intake including assessment of: Dental status (e.g., dentition, gum health, dental referral) Food security (e.g., financial status, social work referral) Food-related functional status (e.g., ability to feed, prepare meals) Appetite and intake (e.g., 72-hour calorie count, dietitian referral) Swallowing ability (e.g., swa…	VEs having involuntary weight loss of ≥10% in ≤1 year or hypoalbuminemia (<3.5 g/dL)	No	No	P	ACOVE-3	Roth 2012, Wenger 2011, Van der Ploeg 2008
319	Wenger, 2007	Other	Clinical issues	Follow-up / monitoring and examinations		IF a VE has involuntary weight loss of =10% in ≤ 1 year or hypoalbuminemia (<3.5 g/dL), THEN s/he should be evaluated for potentially relevant comorbid conditions, including assessment of: • Medications associated with decreased appetite • Depression • Cognitive impairment • Thyroid function • Screen for cancer • Diabetes mellitus • Malabsorption	VEs who are evaluated for potentially relevant comorbid conditions including the mentioned assessments.	VEs having involuntary weight loss of =10% in ≤ 1 year or hypoalbuminemia (<3.5 g/dL)	No	No	P	ACOVE-3	Wenger 2011, Van der Ploeg 2008
320	Wenger, 2007	Other	Clinical issues	Follow-up / monitoring and examinations	Urinary incontinence	ALL VEs should have documentation of the presence or absence of Urinary Incontinence (UI) every 2 years.	VEs with documentation of the presence or absence of UI every 2 years	ALL VEs	No	No	P	ACOVE-3
321	Wenger, 2007	Other	• Clinical issues • Patient perceptions and interaction	Follow-up / monitoring and examinations	Urinary incontinence	IF a VE has UI, THEN there should be documentation annually of whether the UI is bothersome to the patient or caregiver.	VEs with documentation annually of whether the UI is bothersome to the patient or caregiver	VEs having UI	No	No	P	ACOVE-3
322	Wenger, 2007	Other	Clinical issues	Follow-up / monitoring and examinations	Urinary incontinence	IF a VE has new UI or established UI with bothersome symptoms, THEN a targeted history should be documented.	VEs with documentation of a targeted history	VEs having new UI or established UI with bothersome symptoms	No	No	P	ACOVE-3
323	Wenger, 2007	Other	Clinical issues	Follow-up / monitoring and examinations	Urinary incontinence	IF a female VE undergoes surgery for stress UI, THEN urodynamic investigations should be performed before surgery.	Female VEs who had urodynamic investigations performed before surgery	Female VEs undergoing surgery for stress UI	No	No	P	ACOVE-3
324	Wenger, 2007	Other	Clinical issues	Non-pharmacological treatment	Urinary incontinence	IF a female VE has stress UI and undergoes a procedure or surgery for UI, THEN surgical correction with open retropubic suspension or a sling procedure (including tension-free vaginal tape) should be performed or periurethral bulking agent should be offered.	Female VEs who had surgical correction with open retropubic suspension or a sling procedure (including tension-free vaginal tape) performed or periurethral bulking agent offered	Female VEs having stress UI and undergoing a procedure or surgery for UI	No	No	P	ACOVE-3
325	Wenger, 2007	Other	Clinical issues	Non-pharmacological treatment	Urinary incontinence	IF a VE has clinically significant urinary retention, and a long-term (>1 month) urethral catheter is placed, THEN there should be documentation of justification for its use.	VEs with documentation of justification for its use	VEs having clinically significant urinary retention, and a long-term (>1 month) urethral catheter is placed	No	No	P	ACOVE-3
326	Wenger, 2007	Other	Clinical issues	Follow-up / monitoring and examinations	Urinary incontinence	ALL VEs should have documentation of the presence or absence of urinary incontinence during the initial evaluation.	VEs with documentation of the presence or absence of urinary incontinence during the initial evaluation	ALL VEs	No	No	P	ACOVE-3	Roth 2012, Wenger 2011
327	Wenger, 2007	Other	Clinical issues	Follow-up / monitoring and examinations	Urinary incontinence	IF a VE has new UI, THEN a targeted physical examination should be documented.	VEs with documenation of a targeted physical examination	VEs having new UI	individuals with advanced dementia and poor prognosis	No	P	ACOVE-3	Reuben 2013, Ganz 2010, Wenger 2011
328	Wenger, 2007	Other	Clinical issues	Follow-up / monitoring and examinations	Urinary incontinence	IF a VE has new UI or established UI with bothersome symptoms, THEN a urinalysis (or dipstick UA) AND a urine culture if the urinalysis demonstrates pyuria or hematuria should be obtained.	VEs who had a urinalysis (or dipstick UA) AND a obtained urine culture if the urinalysis demonstrates pyuria or hematuria	VEs having new UI or established UI with bothersome symptoms	No	No	P	ACOVE-3	Reuben 2013, Ganz 2010, Wenger 2011
329	Wenger, 2007	Other	Clinical issues	Non-pharmacological treatment	Urinary incontinence	IF a VE has a postvoid residual (PVR) >300 mL, THEN s/he should have a serum creatinine within 72 hours and (if no reversible causes found) referred to a clinician with urological expertise within 2 months.	VEs who have a serum creatinine within 72 hours and (if no reversible causes found) who are referred to a clinician with urological expertise within 2 months	VEs having a postvoid residual >300 mL	individuals with advanced dementia and poor prognosis	No	P	ACOVE-3	Reuben 2013, Ganz 2010, Wenger 2011
330	Wenger, 2007	Other	Clinical issues	Follow-up / monitoring and examinations	Urinary incontinence	IF a VE with UI has a PVR between 200 and 300 mL, THEN renal function should be assessed within 3 months.	VEs with assessment of renal function within 3 months	VEs with UI having a PVR between 200 and 300 mL	No	No	P	ACOVE-3	Reuben 2013, Ganz 2010, Wenger 2011
331	Wenger, 2007	Other	Clinical issues	Follow-up / monitoring and examinations	Urinary incontinence	IF a VE has new UI or established UI with bothersome symptoms, AND the UI is treated with medication or surgery, THEN classification of the type of or suspected reason(s) for UI should be documented.	VEs with documentation of classification of the type of or suspected reason(s) for UI	VEs having new UI or established UI with bothersome symptoms, AND the UI is treated with medication or surgery	No	No	P	ACOVE-3	Reuben 2013, Ganz 2010, Wenger 2011
332	Wenger, 2007	Other	Clinical issues	Follow-up / monitoring and examinations	Urinary incontinence	IF a VE has new UI or established UI with bothersome symptoms, THEN treatment options should be discussed within 3 months.	VEs of whom treatment options are discussed within 3 months	VEs having new UI or established UI with bothersome symptoms	No	No	P	ACOVE-3	Reuben 2013, Ganz 2010, Wenger 2011
333	Wenger, 2007	Other	Clinical issues	Non-pharmacological treatment	Urinary incontinence	IF a VE is treated for UI, THEN response to treatment should be documented within 3 months.	VEs with documentation within 3 months of response to treatment	VEs treated for UI	No	No	P	ACOVE-3	Reuben 2013, Roth 2012, Ganz 2010, Wenger 2011
334	Wenger, 2007	Other	Clinical issues	Non-pharmacological treatment		IF a cognitively intact, ambulatory VE has stress, urge, or mixed UI, THEN behavioral/lifestyle treatment should be offered.	Cognitively intact, ambulatory VEs who are offered behavioral/lifestyle treatment	Cognitively intact, ambulatory VEs having stress, urge, or mixed UI	individuals with advanced dementia and poor prognosis	No	P	ACOVE-3	Reuben 2013, Roth 2012, Ganz 2010, Wenger 2011
335	Wenger, 2007	Other	Clinical issues	Follow-up / monitoring and examinations		ALL VEs should have a comprehensive eye examination every 2 years.	VEs who have a comprehensive eye examination every 2 years	ALL VEs	No	No	P	ACOVE-3
336	Wenger, 2007	Other	Clinical issues	Follow-up / monitoring and examinations		IF a VE has sudden-onset severe visual changes, THEN he or she should see an eye care professional within 24 hours.	VEs who see an eye care professional within 24 hours	VEs having sudden-onset severe visual changes	No	No	P	ACOVE-3
337	Wenger, 2007	Other	Clinical issues	Follow-up / monitoring and examinations		IF a VE has new-onset eye pain, grossly visible corneal lesions, or severe purulent discharge, THEN he or she should undergo a basic eye examination within 72 hours.	VEs who undergo a basic eye examination within 72 hours	VEs having new-onset eye pain, grossly visible corneal lesions, or severe purulent discharge	No	No	P	ACOVE-3
338	Wenger, 2007	Other	Clinical issues	Follow-up / monitoring and examinations		IF a VE has primary open-angle glaucoma, THEN he or she should have an eye examination annually that includes measurements of visual acuity and intraocular pressure, documentation of optic nerve examination, slit lamp evaluation, visual field testing, and documentation of target intraocular pressure.	VEs who have an eye examination annually that includes measurements of visual acuity and intraocular pressure, documentation of optic nerve examination, slit lamp evaluation, visual field testing, and documentation of target intraocular pressure	VEs having primary open-angle glaucoma	No	No	P	ACOVE-3
339	Wenger, 2007	Other	Clinical issues	Follow-up / monitoring and examinations		IF a VE with age-related macular degeneration has an eye examination, THEN the degree of maculopathy (number and size of macular drusen, presence of geographic atrophy or choroidal neovascular membranes) should be documented.	VEa with documentation of the degree of maculopathy (number and size of macular drusen, presence of geographic atrophy or choroidal neovascular membranes)	VEs with age-related macular degeneration having an eye examination	No	No	P	ACOVE-3
340	Wenger, 2007	Other	Clinical issues	Non-pharmacological treatment		IF a VE is diagnosed with a cataract that limits his or her ability to perform needed or desired activities, THEN cataract extraction should be offered.	VEs who are offered cataract extraction	VEs being diagnosed with a cataract that limits their ability to perform needed or desired activities	No	No	P	ACOVE-3
341	Wenger, 2007	Other	Clinical issues	Follow-up / monitoring and examinations		IF a VE has cataract surgery, THEN there should be a follow-up ocular examination within 48 hours.	VEs with a follow-up ocular examination within 48 hours	VEs having cataract surgery	No	No	P	ACOVE-3
342	Wenger, 2007	Other	Clinical issues	Non-pharmacological treatment		IF a VE with functional visual deficits has subjective improvement on refraction, THEN he or she should receive a primary or an updated prescription for corrective lenses.	VEs who receive a primary or an updated prescription for corrective lenses	VEs with functional visual deficits having subjective improvement on refraction	No	No	P	ACOVE-3
1	Kröger, 2007	Other	Psycho-social aspects		Dementia	If a patient has early stage dementia, then his performance in productive activities, leisure and everyday activities as well as his ability to drive a car should be evaluated	Patients in which their performance in productive activities, leisure and everyday activities as well as their ability to drive a car was evaluated	Community-dwelling patients aged 75+ with a diagnosis of cognitive impairment/dementia in an early stage receiving home care services	No	No	P	American Occupational Therapy Association (AOTA)
2	Kröger, 2007	Other	• Functional performance • Cognition/ Mental health		Dementia	If a patient has intermediate stage dementia, then his performance in communicating and personal care should be evaluated	Patients in which their performance in communicating and personal care was evaluated	Community-dwelling patients aged 75+ with a diagnosis of dementia in an intermediate stage receiving home care services	No	No	P	American Occupational Therapy Association (AOTA)
3	Kröger, 2007	Other	• Functional performance • Clinical issues	Follow-up / monitoring and examinations	Dementia	If a patient has advanced stage dementia, then his performance in swallowing and his positioning should be evaluated	Patients in which their performance in swallowing and their positioning was evaluated	Community-dwelling patients aged 75+ with a diagnosis of dementia in an advanced stage receiving home care services	No	No	P	American Occupational Therapy Association (AOTA)
4	Kröger, 2007	Other	Psycho-social aspects		Dementia	All caregivers of patients with dementia must be asked about their needs for support services	Patients whose caregivers were asked about their needs for support services	Community-dwelling patients aged 75+ with a diagnosis of cognitive impairment/dementia receiving home care services	No	1	P	RAND: National Primary Care Research and Development Centre
5	Kröger, 2007	Other	Psycho-social aspects		Dementia	All VEs living in psychosocial circumstances presenting a high-risk for their health should be identified as soon as possible	Patients who were identified when presenting a high-risk for their health	Community-dwelling patients aged 75+ with a diagnosis of cognitive impairment/dementia receiving home care services	No	1	P	Draft National Care Standards Consultation Document First Tranche (adapted)
6	Kröger, 2007	Other	Patients perceptions and interaction		Dementia	If a VE is assessed, then language barriers, needs of persons with disabilities (including sensory impairment) or ethnic, cultural and religious preferences should be taken into account	Patients for which language barriers, needs of persons with disabilities (including sensory impairment) or ethnic, cultural and religious preferences were taken into account when assessed	Community-dwelling patients aged 75+ with a diagnosis of cognitive impairment/dementia receiving home care services	No	No	P	Shield T. et al. 2003 (adapted)
7	Kröger, 2007	Other	• Continuity and coordination of care • Patient perceptions and interaction		Dementia	If a service plan is necessary, then this plan should be elaborated with the VE or his respondent or caregiver	Patients with whom (or with whose caregiver) the service plan was elaborated	Community-dwelling patients aged 75+ with a diagnosis of cognitive impairment/dementia receiving home care services for which a service plan was necessary	No	No	P	Australian Association for Social Workers (AASW) (modified)
8	Kröger, 2007	Other	Patients perceptions and interaction		Dementia	If a confidential discussion has to take place with a VE, then it should take place in private	Patients with whom a confidential discussion did take place in private	Community-dwelling patients aged 75+ with a diagnosis of cognitive impairment/dementia receiving home care services for which a confidential discussion had to take place	No	No	P	Shield T. et al. 2003 (adapted)
9	Kröger, 2007	Other	Clinical issues	Medication	Dementia	No person with dementia should be taking long-acting sedatives (hypnotics, anxiolytics), unless there is an explicit justification for this medication in the medical record	Patients taking long-acting sedatives (hypnotics, anxiolytics) without explicit justification for this medication in the medical record	Community-dwelling patients aged 75+ with a diagnosis of cognitive impairment/dementia receiving home care services	No	0	P	RAND: National Primary Care Research and Development Centre
10	Kröger, 2007	Other	• Cognition/ Mental health • Psycho-social aspects		Dementia	In order to manage behavioural and psychological aspects of dementia, no-drug management strategies should always be considered before drug treatment is started	Patients for which no-drug management strategies were considered before drug treatments was started	Community-dwelling patients aged 75+ with a diagnosis of cognitive impairment/dementia receiving home care services in which drug treatment was started	No	1	P	Draft National Care Standards Consultation Document First Tranche (modified)
11	Kröger, 2007	Other	• Cognition/ Mental health • Continuity and coordination of care		Dementia	If a VE has symptoms of cognitive impairment but has not received a diagnosis of dementia, then it should be documented that the provider inquired again about those symptoms within 12 months of the first presentation	Patients for which it was documented that the provider inquired again about symptoms of cognitive impairment within 12 months of the first presentation	Community-dwelling patients aged 75+ with symptoms of cognitive impairment but without a diagnosis of dementia receiving home care services	No	No	P	RAND: National Primary Care Research and Development Centre (adapted)
12	Kröger, 2007	Other	Clinical issues	Medication	Dementia	All VEs with complex medication regimens who are returning to community living should be evaluated whether they are able to maintain a self-medication program	Patients for which it was evaluated whether they are able to maintain a self-medication program	Patients aged 75+ with a diagnosis of cognitive impairment/dementia with complex medication regimens who are returning to community living	No	1	P	American Occupational Therapy Association (AOTA) (modified)
13	Kröger, 2007	Other	Structure of care		Dementia	All VEs should receive primary care when needed	Patients receiving primary care when needed	Community-dwelling patients aged 75+ with a diagnosis of cognitive impairment/dementia receiving home care services	No	1	S	Institute Of Medicine (IOM)
14	Kröger, 2007	Other	Continuity and coordination of care		Dementia	If a vulnerable older person has to consult a specialist, then the delay between taking the appointment and the time of the visit should be a maximum of 8 weeks	Patients for which the delay between taking an appointment with a specialistand the time of the visit was a maximum of 8 weeks	Community-dwelling patients aged 75+ with a diagnosis of cognitive impairment/dementia receiving home care services who have to consult a specialist	No	No	P	NHS Performance Indicators (adapted and modified)
15	Kröger, 2007	Other	Continuity and coordination of care		Dementia	If a VE needs services or health care at home (nursing care, rehabilitation care, domestic services) then he should receive them, according to a previously established order of priority	Patients receiving services or health care at home (nursing care, rehabilitation care, domestic services), according to a previously established order of priority	Community-dwelling patients aged 75+ with a diagnosis of cognitive impairment/dementia who need services or health care at home	No	No	P	NHS Performance Indicators (adapted)
1	Chang, 2015	Home care	Service utilization			Number of emergency services usage	Number of emergency services usage	All patients	No	No	O
2	Chang, 2015	Home care	Service utilization			Number of hospital admissions	Number of hospital admissions	All patients	No	No	O
3	Chang, 2015	Home care	Clinical issues	Clinical events and targets		Number of infections (i.e. urinary tract, respiratory tract infections and pneumonia)	Number of infections (i.e. urinary tract, respiratory tract infections and pneumonia)	All patients	No	No	O
4	Chang, 2015	Home care	Clinical issues	Clinical events and targets		Number of pressure ulcers	Number of pressure ulcers	All patients	No	No	O
5	Chang, 2015	Home care	Clinical issues	Clinical events and targets		Number of deaths	Number of deaths	All patients	No	No	O
1	Kajonius, 2016	Home care	Patients perceptions and interaction			Overall satisfaction with care with home care	Number of persons that were quite or very satisfied with the care	All persons aged 65 or older using home care services	No	No	P	Swedish National Board of Health and Welfare
2	Kajonius, 2016	Home care	Patients perceptions and interaction			Respect: Do the staff respect wishes and opinions about the care the person received	Number of persons reporting that the staff often or always respect their wishes and opinions about the care	All persons aged 65 or older using home care services	No	No	P	Swedish National Board of Health and Welfare
3	Kajonius, 2016	Home care	Patients perceptions and interaction			Influence: Can the person usually influence the time for receiving care	Number of persons reporting that the staff often or always influence the time for receiving care	All persons aged 65 or older using home care services	No	No	P	Swedish National Board of Health and Welfare
4	Kajonius, 2016	Home care	Patients perceptions and interaction			Information: Do the staff usually inform the person beforehand about changes	Number of persons reporting that the staff often or always informed them beforehand about changes	All persons aged 65 or older using home care services	No	No	P	Swedish National Board of Health and Welfare
5	Kajonius, 2016	Home care	Structure of care			Budget per elderly person (in 1000s of Swedisch Krona (SEK) per year)	N/A: on macro level	N/A: on macro level	No	No	S	Swedish National Board of Health and Welfare
6	Kajonius, 2016	Home care	Structure of care			Budget per capita (at municipality level)	N/A: on municipality level	N/A: on municipality level	No	No	S	Swedish National Board of Health and Welfare
1	Neumark, 2015	Primary care	Clinical issues	Follow-up / monitoring and examinations	Diabetes Mellitus	HbA1c measurement	Number of patients with a HbA1c measurement (in the periods <12 months and 12-24 months and >24 months)	Patients with diabetes aged 80 years and older with home health care (also measured in patients with diabetic therapy)	No	No	P	Swedish National Guidelines for Diabetes Care 2015
2	Neumark, 2015	Primary care	Clinical issues	Follow-up / monitoring and examinations	Diabetes Mellitus	Plasma creatinine measurement	Number of patients with plasma creatine measurement (in the periods <12 months and 12-24 months and >24 months)	Patients with diabetes aged 80 years and older with home health care	No	No	P	Swedish National Guidelines for Diabetes Care 2015
3	Neumark, 2015	Primary care	Clinical issues	Follow-up / monitoring and examinations	Diabetes Mellitus	Estimated glomerular filtration rate (e-GFR) measurement	Number of patients with e-GFR measurement (in the periods <12 months and 12-24 months and >24 months)	Patients with diabetes aged 80 years and older with home health care	No	No	P	Swedish National Guidelines for Diabetes Care 2015
4	Neumark, 2015	Primary care	Clinical issues	Follow-up / monitoring and examinations	Diabetes Mellitus	Fasting plasma (fP) cholesterol controls	Number of patients with fP cholesterol control (in the periods <12 months and 12-24 months and >24 months)	Patients with diabetes aged 80 years and older with home health care	No	No	P	Swedish National Guidelines for Diabetes Care 2015
5	Neumark, 2015	Primary care	Clinical issues	Follow-up / monitoring and examinations	Diabetes Mellitus	Fasting plasma low density lipoprotein (fP- LDL) cholesterol control	Number of patients with fP-LDL cholesterol control (in the periods <12 months and 12-24 months and >24 months)	Patients with diabetes aged 80 years and older with home health care	No	No	P	Swedish National Guidelines for Diabetes Care 2015
6	Neumark, 2015	Primary care	Clinical issues	Follow-up / monitoring and examinations	Diabetes Mellitus	Blood pressure control	Number of patients with blood pressure control (in the periods <12 months and 12-24 months and >24 months)	Patients with diabetes aged 80 years and older with home health care	No	No	P	Swedish National Guidelines for Diabetes Care 2015
7	Neumark, 2015	Primary care	Clinical issues	Follow-up / monitoring and examinations	Diabetes Mellitus	Weight measurement	Number of patients with weight measurement (in the periods <12 months and 12-24 months and >24 months)	Patients with diabetes aged 80 years and older with home health care	No	No	P	Swedish National Guidelines for Diabetes Care 2015
8	Neumark, 2015	Primary care	Clinical issues	Follow-up / monitoring and examinations	Diabetes Mellitus	Body Mass Index (BMI) measurement	Number of patients with BMI measurement (in the periods <12 months and 12-24 months and >24 months)	Patients with diabetes aged 80 years and older with home health care	No	No	P	Swedish National Guidelines for Diabetes Care 2015
9	Neumark, 2015	Primary care	Clinical issues	Follow-up / monitoring and examinations	Diabetes Mellitus	Foot examination	Number of patients with a foot examination (in the periods <12 months and 12-24 months and >24 months)	Patients with diabetes aged 80 years and older with home health care	No	No	P	Swedish National Guidelines for Diabetes Care 2015
10	Neumark, 2015	Primary care	Clinical issues	Screening and prevention	Diabetes Mellitus	Diabetic retinopathy screening	Number of patients screened for diabetic retinopathy (in the periods <12 months and 12-24 months and >24 months)	Patients with diabetes aged 80 years and older with home health care	No	No	P	Swedish National Guidelines for Diabetes Care 2015
11	Neumark, 2015	Primary care	Clinical issues	Clinical events and targets	Diabetes Mellitus	HbA1c ≤6.9% (52mmol/mol)	Number of patients with HbA1c measurement ≤6.9% in previous 12 months	Patients with diabetes aged 80 years and older with home health care (also measured in patients with diabetic therapy)	No	No	O	Swedish National Guidelines for Diabetes Care 2015
12	Neumark, 2015	Primary care	Clinical issues	Clinical events and targets	Diabetes Mellitus	e-GFR <60 (mL/min/1.732), and below 30 respectively	Number of patients with e-GFR measurement below 60 and 30 respectively in previous 12 months	Patients with diabetes aged 80 years and older with home health care	No	No	O	Swedish National Guidelines for Diabetes Care 2015
13	Neumark, 2015	Primary care	Clinical issues	Clinical events and targets	Diabetes Mellitus	fP-LDL cholesterol>2.5 mmol/L	Number of patients with fP-LDL cholesterol measurement > 2.5mmol/L in previous 12 months	Patients with diabetes aged 80 years and older with home health care	No	No	O	Swedish National Guidelines for Diabetes Care 2015
14	Neumark, 2015	Primary care	Clinical issues	Clinical events and targets	Diabetes Mellitus	Blood pressure ≤140mmHg	Number of patients with blood pressure measurement ≤140mmHg in previous 12 months	Patients with diabetes aged 80 years and older with home health care	No	No	O	Swedish National Guidelines for Diabetes Care 2015
15	Neumark, 2015	Primary care	Clinical issues	Clinical events and targets	Diabetes Mellitus	Diabetic retinopathy during previous 24 months	Number of patients with diabetic retinopathy in previous 24 months	Patients with diabetes aged 80 years and older with home health care	No	No	O	Swedish National Guidelines for Diabetes Care 2015
16	Neumark, 2015	Primary care	Clinical issues	Clinical events and targets	Diabetes Mellitus	Foot ulcer, ongoing	Number of patients with an ongoing foot ulcer	Patients with diabetes aged 80 years and older with home health care	No	No	O	Swedish National Guidelines for Diabetes Care 2015
1	Foebel, 2015	Home care	Functional performance			ADL improvement	Clients with baseline impairment and a better score on the ADL long form (at follow up)	Home care clients aged 65 or older receiving home care for at least two weeks	No	No	O	InterRai-HCQIs, 2nd generation (Morris, 2013)
2	Foebel, 2015	Home care	Functional performance			ADL decline	Clients with a score of less than 18 on the baseline ADL long form who decline further at follow up	Home care clients aged 65 or older receiving home care for at least two weeks	No	No	O	InterRai-HCQIs, 2nd generation (Morris, 2013)
3	Foebel, 2015	Home care	Clinical issues	Clinical events and targets		Bladder decline	Clients who experienced a decline in bladder continence (baseline score is less than 5 and lower than follow-up score). Includes clients who developed a new bladder continence problem.	Home care clients aged 65 or older receiving home care for at least two weeks	No	No	O	InterRai-HCQIs, 2nd generation (Morris, 2013)
4	Foebel, 2015	Home care	Clinical issues	Clinical events and targets		Bladder improvement	Clients who experienced an improvement in bladder continence (baseline score greater than 0 and greater than follow-up score).	Home care clients aged 65 or older receiving home care for at least two weeks	No	No	O	InterRai-HCQIs, 2nd generation (Morris, 2013)
5	Foebel, 2015	Home care	Cognition/ Mental health			Cognitive improvement	Clients with some baseline cognitive impairment on the Cognitive Performance Scale who experience an improvement	Home care clients aged 65 or older receiving home care for at least two weeks	No	No	O	InterRai-HCQIs, 2nd generation (Morris, 2013)
6	Foebel, 2015	Home care	Cognition/ Mental health			Cognitive decline	Clients with a score of less than 6 on the Cognitive Performance Scale at baseline who experience a further decline. Includes clients who experience a new cognitive impairment.	Home care clients aged 65 or older receiving home care for at least two weeks	No	No	O	InterRai-HCQIs, 2nd generation (Morris, 2013)
7	Foebel, 2015	Home care	Cognition/ Mental health			Communication improvement	Clients with some difficulty in the communication scale (problems understanding others or making themselves understood) at baseline who experience an improvement (lower score on the communication scale)	Home care clients aged 65 or older receiving home care for at least two weeks	No	No	O	InterRai-HCQIs, 2nd generation (Morris, 2013)
8	Foebel, 2015	Home care	Cognition/ Mental health			Communication decline	Clients with a score of less than 8 on the communication scale at baseline who experience a decline (higher score on the communication scale). Includes clients with new difficulties in communication	Home care clients aged 65 or older receiving home care for at least two weeks	No	No	O	InterRai-HCQIs, 2nd generation (Morris, 2013)
9	Foebel, 2015	Home care	Clinical issues	Clinical events and targets		Falls	Clients who experienced one or more falls in the last 90 days.	Home care clients aged 65 or older receiving home care for at least two weeks	No	No	O	InterRai-HCQIs, 2nd generation (Morris, 2013)
10	Foebel, 2015	Home care	Functional performance			IADL improvement	Clients with a score greater than 0 on the IADL self-performance summary scale at baseline who experience an improvement (lower score).	Home care clients aged 65 or older receiving home care for at least two weeks	No	No	O	InterRai-HCQIs, 2nd generation (Morris, 2013)
11	Foebel, 2015	Home care	Functional performance			IADL decline	Clients with a score less than 15 on the IADL self-performance summary scale at baseline who declined (had a higher score).	Home care clients aged 65 or older receiving home care for at least two weeks	No	No	O	InterRai-HCQIs, 2nd generation (Morris, 2013)
12	Foebel, 2015	Home care	Clinical issues	Clinical events and targets		Injuries	Clients with new injuries - fractures, second- or third-degree burns or unexplained injuries – since baseline.	Home care clients aged 65 or older receiving home care for at least two weeks	No	No	O	InterRai-HCQIs, 2nd generation (Morris, 2013)
13	Foebel, 2015	Home care	Cognition/ Mental health			Mood improvement	Clients with fewer depressive symptoms on the Depression Rating Scale at follow-up	Home care clients aged 65 or older receiving home care for at least two weeks	No	No	O	InterRai-HCQIs, 2nd generation (Morris, 2013)
14	Foebel, 2015	Home care	Cognition/ Mental health			Mood decline	Clients with more depressive symptoms on the Depression Rating Scale at follow-up. Includes clients with new depressive symptoms	Home care clients aged 65 or older receiving home care for at least two weeks	No	No	O	InterRai-HCQIs, 2nd generation (Morris, 2013)
15	Foebel, 2015	Home care	Clinical issues	Clinical events and targets		Pain not controlled	Clients who have pain and are receiving inadequate pain control or no pain medication	Home care clients aged 65 or older receiving home care for at least two weeks	No	No	O	InterRai-HCQIs, 2nd generation (Morris, 2013)
16	Foebel, 2015	Home care	Clinical issues	Clinical events and targets		Pain improvement	A reduction in pain since baseline	Home care clients aged 65 or older receiving home care for at least two weeks	No	No	O	InterRai-HCQIs, 2nd generation (Morris, 2013)
17	Foebel, 2015	Home care	Clinical issues	Clinical events and targets		Daily severe pain	Individuals with at least daily episodes of severe pain at follow-up	Home care clients aged 65 or older receiving home care for at least two weeks	No	No	O	InterRai-HCQIs, 2nd generation (Morris, 2013)
18	Foebel, 2015	Home care	Psycho-social aspects			Continued caregiver distress	Clients with caregivers who express distress, anger and or depression at baseline and follow-up.	Home care clients aged 65 or older receiving home care for at least two weeks	No	No	O	InterRai-HCQIs, 2nd generation (Morris, 2013)
19	Foebel, 2015	Home care	Psycho-social aspects			Alone and distressed	Clients who are distressed by a decline in social activities and are alone for long periods or all the time at follow-up.	Home care clients aged 65 or older receiving home care for at least two weeks	No	No	O	InterRai-HCQIs, 2nd generation (Morris, 2013)
20	Foebel, 2015	Home care	Psycho-social aspects			Used to go out	Clients who compared to the baseline assessment, go out less or not at all.	Home care clients aged 65 or older receiving home care for at least two weeks	No	No	O	InterRai-HCQIs, 2nd generation (Morris, 2013)
21	Foebel, 2015	Home care	Clinical issues	Screening and prevention		No flu vaccine	Clients who did not receive an influenza vaccination at either baseline or 6-month follow-up assessments	Home care clients aged 65 or older receiving home care for at least two weeks	No	No	P	InterRai-HCQIs, 2nd generation (Morris, 2013)
22	Foebel, 2015	Home care	Service utilization			Hospitalization and Emergency Department use	Clients who have been hospitalized or visited the emergency department in the 90 day period before the follow-up assessment.	Home care clients aged 65 or older receiving home care for at least two weeks	No	No	O	InterRai-HCQIs, 2nd generation (Morris, 2013)
23	Foebel, 2015	Home care	Clinical issues	Clinical events and targets		Weight loss	Clients with any unintended weight loss at follow-up.	Home care clients aged 65 or older receiving home care for at least two weeks	No	No	O	InterRai-HCQIs, 2nd generation (Morris, 2013)
1	Van der Ploeg, 2008	Primary care	Continuity and coordination of care			IF a general practitioner first suspects an elder to be vulnerable or obtains crucial information on aggravation of (determinants of) vulnerability, THEN the physician should document an estimation of health needs and demands, to be followed by an intervention plan to be coordinated by a clearly identified professional.	Patients for which the physician documented an estimation of health needs and demands, to be followed by an intervention plan to be coordinated by a clearly identified professional	Older patients which the general practitioner suspects to be vulnerable or from which the GP obtained crucial information on aggravation of (determinants of) vulnerability	No	No	P
2	Van der Ploeg, 2008	Primary care	• Cognition/ Mental health • Psycho-social aspects		Dementia	IF an elder is vulnerable and the caregiver burden is high, THEN the general practitioner should have a pro-active attitude towards cognitive dysfunction or dementia	Patients for which the general practitioner had a pro-active attitude towards cognitive dysfunction or dementia	Vulnerable elders whose caregiver have a high burden	No	No	P
3	Van der Ploeg, 2008	Primary care	Cognition/ Mental health		Depression	IF a vulnerable elder is diagnosed with depression, THEN psychotherapy, or antidepressant treatment, should be offered within 2 weeks after diagnosis unless there is documentation (e.g. “watchful waiting”) within that period that the patient has improved, or unless the patient has substance abuse or dependence, in which case treatment may wait until six weeks after the patient is in a drug or alc…	Patients who were offered psychotherapy, or antidepressant treatment, within 2 weeks after depression diagnosis	Vulnerable elders diagnosed with depression	Patients diagnosed with depression with documentation (e.g. “watchful waiting”) within the two weeks after diagnosis that shows that the patient has improved, or has substance abuse or dependence (in which case treatment may wait until six weeks after the patient is in a drug or alcohol free state)	No	P	modification ACOVE-3
4	Van der Ploeg, 2008	Primary care	• Cognition/ Mental health • Continuity and coordination of care		Depression	IF a vulnerable elder has no meaningful symptom response after 4-6 weeks of treatment, THEN the general practitioner should asses the reason for non-respons, reconsider the diagnosis, check compliance of the elder and eventually switch to another treatment.	Patients for which the general practitioner assessed the reason for non-respons, reconsidered the diagnosis, checked compliance of the elder and eventually switched to another treatment	Vulnerable elders without a meaningful symptom response after 4-6 weeks of depression treatment	No	No	P	modification ACOVE-3
5	Van der Ploeg, 2008	Primary care	• Cognition/ Mental health • Continuity and coordination of care		Depression	IF a vulnerable elder has a diagnosis of depression for the first time and responds to the chosen therapy, THEN he or she should be continued on the same treatment for at least 6 months during which the general practitioner provides adequate monitoring.	Patients who were continued on the same depression treatment for at least 6 months during which the general practitioner provides adequate monitoring.	Vulnerable elders with a diagnosis of depression for the first time and who respond to the chosen therapy	No	No	P	modification ACOVE-3
6	Van der Ploeg, 2008	Primary care	• Cognition/ Mental health • Continuity and coordination of care		Depression	IF a vulnerable elder has experienced three or more episodes of depression, THEN he or she should receive continuing treatment for at least 12 months during which the general practitioner provides adequate monitoring.	Patients who received continuing depression treatment for at least 12 months during which the general practitioner provides adequate monitoring.	Vulnerable elders who experienced three or more episodes of depression	No	No	P	modification ACOVE-3
7	Van der Ploeg, 2008	Primary care	Cognition/ Mental health		Depression	IF a vulnerable elder has comorbid dementia or a somatic disease, THEN an existing depression should still be treated.	Patients still be treated for existing depression	Vulnerable elders with depression and comorbid dementia or a somatic disease	No	No	P
8	Van der Ploeg, 2008	Primary care	Clinical issues	• Follow-up / monitoring and examinations • Non-pharmacological treatment	COPD	IF a vulnerable elder has an advanced stage of COPD, THEN the general practitioner should monitor the elder’s body weight and recommend energy-enriched food.	Patients for which the general practitioner monitored body weight and recommend energy-enriched food	Vulnerable elders with an advanced stage of COPD	No	No	P
9	Van der Ploeg, 2008	Primary care	Clinical issues	Non-pharmacological treatment		IF a vulnerable elder is at risk of, or suffering from, decubitus, THEN the general practitioner should consult a dietician.	Patients for which the general practitioner consulted a dietician	Vulnerable elders at risk of, or suffering from, decubitus	No	No	P
1	Beerens, 2014	Home care	Cognition/ Mental health		Dementia	Depressive symptoms, assessed with the Cornell Scale for Depression in Dementia (CSDD)	Patients with considerable depressive symptoms (CSDD score>6)	Patients with dementia aged 65 or older receiving home care and being at risk for institutionalization within 6 months	No	No	O
2	Beerens, 2014	Home care	Clinical issues	Medication	Dementia	Use of psychotropic drugs as classified by means of Anatomical Therapeutical Chemical (ATC) codes, including antipsychotics (N05A), anxiolytics (N05B), hypnotics/sedatives (N05C), and antidepressants (N06A)	Patients using psychotropic drugs (prescriptions as well as 'as needed' drugs)	Patients with dementia aged 65 or older receiving home care and being at risk for institutionalization within 6 months	No	No	P
3	Beerens, 2014	Home care	Clinical issues	Clinical events and targets	Dementia	Mortality rate	Patients deceased within 3 months after baseline interview	Patients with dementia aged 65 or older receiving home care and being at risk for institutionalization within 6 months	No	No	O
4	Beerens, 2014	Home care	Clinical issues	Clinical events and targets	Dementia	Nutritional status: Weight loss of 4% or more in the past year	Patients with a weight loss of 4% or more in the past year	Patients with dementia aged 65 or older receiving home care and being at risk for institutionalization within 6 months	No	No	O	Wallace et al. (1995)
5	Beerens, 2014	Home care	Functional performance		Dementia	Use of physical restraints (bed restraints, locked chair/table, deep/overturned chair, bedrails)	Patients using physical restraints	Patients with dementia aged 65 or older receiving home care and being at risk for institutionalization within 6 months	No	No	P	Hamers et al. (2009)
6	Beerens, 2014	Home care	Clinical issues	Clinical events and targets	Dementia	Presence of pain in the past week	Patients with pain in the past week	Patients with dementia aged 65 or older receiving home care and being at risk for institutionalization within 6 months	No	No	O	InterRAI Corporation, RAI for Nursing Home Care (RAI 2.1 (2002)
7	Beerens, 2014	Home care	Clinical issues	Clinical events and targets	Dementia	Presence of pressure ulcers	Patients with pressure ulcers	Patients with dementia aged 65 or older receiving home care and being at risk for institutionalization within 6 months	No	No	O
8	Beerens, 2014	Home care	Clinical issues	Clinical events and targets	Dementia	Fall incidents in the past 30 days	Patients with a fall in the past 30 days	Patients with dementia aged 65 or older receiving home care and being at risk for institutionalization within 6 months	No	No	O
